# Supplementary material for: MethylRAD: a simple and scalable method for genome-wide DNA methylation profiling using methylation-dependent restriction enzymes
Source: Open Biol. 2015 Nov 27;5(11):150130. doi: 10.1098/rsob.150130 (PMC4680569; doi:10.1098/rsob.150130)
Supplement: Table S2 [file rsob150130supp2.xlsx]

## Sheet: CCGG
chr	Cytosine position	Methylation status (MethylRAD)	Methylation status (WGBS)	RTR_target	Methylation status (RTR)
1	11000949	0	0	--	--
1	11001046	0	0	--	--
1	11002614	1	1	--	--
1	11003448	0	1	--	--
1	11003470	0	0	--	--
1	11003700	0	0	--	--
1	11004363	0	0	Yes	0
1	11006634	1	1	--	--
1	11008157	0	0	--	--
1	11008689	0	0	--	--
1	11010013	0	0	--	--
1	11014939	0	0	--	--
1	11017539	0	0	--	--
1	11017983	0	0	--	--
1	11018045	0	1	Yes	0
1	11018077	1	1	Yes	1
1	11019539	0	--	--	--
1	11023330	0	0	--	--
1	11024120	0	1	Yes	0
1	11026174	0	0	--	--
1	11026494	0	0	--	--
1	11030093	0	--	Yes	0
1	11030767	0	--	--	--
1	11031367	0	0	--	--
1	11033546	0	--	--	--
1	11035584	0	0	--	--
1	11036293	0	0	--	--
1	11036373	0	0	--	--
1	11036384	0	0	--	--
1	11036881	0	0	--	--
1	11037029	0	1	Yes	0
1	11037373	0	0	--	--
1	11037441	0	--	--	--
1	11037456	0	--	--	--
1	11038386	1	1	--	--
1	11038439	0	--	--	--
1	11039048	0	0	--	--
1	11042007	0	0	--	--
1	11053758	1	0	--	--
1	11055030	1	1	Yes	1
1	11055052	1	1	--	--
1	11055214	1	1	--	--
1	11056068	0	--	--	--
1	11058847	0	0	--	--
1	11059116	0	1	--	--
1	11059207	0	0	--	--
1	11059217	0	0	--	--
1	11060898	0	0	--	--
1	11064636	1	1	--	--
1	11064779	0	--	--	--
1	11065772	1	1	--	--
1	11065957	1	1	--	--
1	11068294	0	--	--	--
1	11068444	0	--	--	--
1	11071709	0	0	--	--
1	11071726	0	--	--	--
1	11075038	0	0	--	--
1	11076508	0	--	--	--
1	11079841	1	1	--	--
1	11082101	0	0	--	--
1	11082631	0	0	--	--
1	11084313	0	0	--	--
1	11085404	0	1	--	--
1	11085422	0	--	--	--
1	11085428	0	--	--	--
1	11087716	0	0	--	--
1	11088066	0	--	--	--
1	11088295	0	1	--	--
1	11088434	0	--	--	--
1	11091912	1	1	--	--
1	11092039	1	1	--	--
1	11093813	1	1	--	--
1	11096166	0	0	--	--
1	11096555	0	0	--	--
1	11097622	1	1	--	--
1	11098826	0	1	--	--
1	11099285	1	1	--	--
1	11100092	0	--	--	--
1	11100392	1	1	Yes	0
1	11100584	1	1	--	--
1	11105017	1	1	--	--
1	11105522	1	1	--	--
1	11106094	0	0	--	--
1	11106454	0	1	--	--
1	11108501	0	--	--	--
1	11110138	0	--	--	--
1	11115332	0	0	--	--
1	11115421	0	0	--	--
1	11117201	0	0	--	--
1	11117205	0	1	Yes	0
1	11119606	0	--	--	--
1	11119754	0	0	--	--
1	11119971	0	0	--	--
1	11120131	0	1	Yes	0
1	11120866	0	0	--	--
1	11121352	1	1	--	--
1	11121560	1	1	--	--
1	11121635	0	0	--	--
1	11122341	0	1	--	--
1	11122366	1	0	Yes	1
1	11122458	0	0	Yes	0
1	11122495	0	0	--	--
1	11122885	0	0	--	--
1	11123735	0	0	--	--
1	11123926	0	0	--	--
1	11125991	1	1	--	--
1	11127103	1	1	--	--
1	11129040	1	1	--	--
1	11129426	1	0	--	--
1	11130854	0	0	--	--
1	11132196	0	--	--	--
1	11133692	0	0	--	--
1	11133845	0	0	--	--
1	11134508	0	0	--	--
1	11136199	0	--	--	--
1	11139912	0	--	--	--
1	11140303	0	--	--	--
1	11140617	0	1	--	--
1	11140694	0	0	--	--
1	11140703	0	1	--	--
1	11140716	0	1	Yes	0
1	11140772	0	--	--	--
1	11141976	0	--	Yes	0
1	11143004	0	--	--	--
1	11143022	0	--	--	--
1	11144327	0	0	--	--
1	11144467	0	1	--	--
1	11144501	0	0	--	--
1	11144573	0	0	--	--
1	11144682	0	0	--	--
1	11144847	0	0	--	--
1	11144954	0	0	--	--
1	11145097	0	0	--	--
1	11145111	0	0	Yes	0
1	11145151	0	1	--	--
1	11146775	0	--	--	--
1	11147201	0	0	--	--
1	11147211	0	1	--	--
1	11147252	0	0	--	--
1	11147276	0	1	--	--
1	11155358	0	--	--	--
1	11156224	0	--	--	--
1	11156907	0	--	--	--
1	11156919	0	--	--	--
1	11156958	0	0	--	--
1	11156976	0	0	--	--
1	11157104	0	0	--	--
1	11157160	0	0	--	--
1	11157855	0	1	--	--
1	11157915	1	1	--	--
1	11158800	1	0	--	--
1	11160456	1	0	Yes	1
1	11161414	0	0	--	--
1	11162925	0	0	--	--
1	11163007	0	1	--	--
1	11163017	0	0	--	--
1	11163050	0	0	--	--
1	11163173	0	0	--	--
1	11163202	0	0	--	--
1	11164082	0	0	--	--
1	11164239	0	0	Yes	0
1	11164275	0	1	--	--
1	11164589	0	1	--	--
1	11164999	0	0	--	--
1	11165138	0	1	--	--
1	11165176	0	0	--	--
1	11165238	0	0	--	--
1	11165246	0	1	Yes	0
1	11166445	0	--	--	--
1	11167024	0	--	--	--
1	11168309	0	0	--	--
1	11168482	0	1	--	--
1	11169262	0	0	--	--
1	11172537	0	0	--	--
1	11176975	1	1	--	--
1	11177080	0	--	--	--
1	11177291	0	0	--	--
1	11178782	0	--	--	--
1	11182072	0	0	--	--
1	11182085	0	0	--	--
1	11183695	1	0	--	--
1	11184192	1	1	--	--
1	11184913	0	--	--	--
1	11192100	0	1	Yes	0
1	11192118	0	0	--	--
1	11194427	0	0	--	--
1	11194627	1	1	--	--
1	11194825	1	1	--	--
1	11195279	0	--	--	--
1	11195768	0	--	--	--
1	11196235	0	1	--	--
1	11196315	0	0	--	--
1	11196791	0	--	--	--
1	11198864	0	0	--	--
1	11198904	0	0	--	--
1	11199692	0	1	Yes	0
1	11199849	0	0	--	--
1	11199862	0	0	--	--
1	11199882	0	--	--	--
1	11202301	0	--	--	--
1	11202473	0	0	--	--
1	11204550	1	1	--	--
1	11207239	0	0	Yes	0
1	11207748	0	0	--	--
1	11207981	0	--	--	--
1	11210652	0	--	--	--
1	11211894	0	0	--	--
1	11213122	0	0	Yes	0
1	11213210	0	0	--	--
1	11213764	0	0	--	--
1	11213905	0	--	--	--
1	11214251	0	0	--	--
1	11214299	0	--	--	--
1	11214634	0	0	--	--
1	11214639	0	0	Yes	0
1	11215922	0	0	--	--
1	11216486	0	0	--	--
1	11217185	0	0	--	--
1	11218180	0	0	--	--
1	11219390	0	0	--	--
1	11221567	0	1	--	--
1	11221609	0	--	--	--
1	11221671	0	0	--	--
1	11221828	0	0	--	--
1	11221858	0	0	--	--
1	11222024	0	0	--	--
1	11222036	0	0	--	--
1	11222139	0	0	--	--
1	11222178	0	0	--	--
1	11222230	0	0	Yes	0
1	11222253	0	0	--	--
1	11222274	0	0	--	--
1	11222339	0	0	--	--
1	11222395	0	1	--	--
1	11222414	0	0	--	--
1	11222494	0	0	--	--
1	11222622	0	--	--	--
1	11222647	0	0	--	--
1	11223120	0	0	--	--
1	11224517	0	--	--	--
1	11224555	0	--	Yes	0
1	11225300	0	--	Yes	0
1	11227106	0	0	--	--
1	11231311	0	0	--	--
1	11232412	0	0	--	--
1	11234397	0	0	--	--
1	11235323	0	--	--	--
1	11236997	1	1	--	--
1	11239205	0	0	Yes	0
1	11240606	0	0	--	--
1	11241113	0	0	--	--
1	11245374	0	1	--	--
1	11247286	0	0	Yes	0
1	11247529	1	1	--	--
1	11247680	1	0	--	--
1	11249154	0	0	--	--
1	11249310	0	0	--	--
1	11249398	0	1	--	--
1	11250616	1	1	--	--
1	11252652	1	0	--	--
1	11253566	1	1	--	--
1	11253574	0	1	Yes	0
1	11253959	0	0	--	--
1	11254907	1	1	--	--
1	11254962	1	1	--	--
1	11255588	0	0	--	--
1	11256189	0	0	Yes	0
1	11257550	0	--	--	--
1	11259081	1	1	--	--
1	11259711	0	--	--	--
1	11259883	1	1	--	--
1	11260085	0	1	--	--
1	11260108	0	0	--	--
1	11260162	0	0	--	--
1	11260234	1	0	--	--
1	11260255	0	0	--	--
1	11260297	0	0	--	--
1	11260564	0	0	Yes	0
1	11260570	0	0	--	--
1	11260621	1	0	--	--
1	11260981	0	0	--	--
1	11261637	0	0	--	--
1	11262413	0	0	--	--
1	11262995	0	1	--	--
1	11263006	0	0	--	--
1	11263410	0	--	--	--
1	11263779	0	0	--	--
1	11263876	1	1	--	--
1	11264071	1	1	--	--
1	11264862	0	0	Yes	0
1	11271558	0	--	Yes	0
1	11272507	1	1	Yes	1
1	11272545	1	1	--	--
1	11272686	0	1	--	--
1	11272959	0	--	--	--
1	11272970	0	0	--	--
1	11273016	0	--	--	--
1	11273051	0	0	--	--
1	11273914	0	0	--	--
1	11274987	0	--	--	--
1	11277469	0	0	--	--
1	11278366	0	0	--	--
1	11279024	0	0	--	--
1	11279501	1	1	--	--
1	11281275	0	0	--	--
1	11281782	1	1	--	--
1	11285052	1	0	--	--
1	11285711	1	1	--	--
1	11286624	0	1	--	--
1	11291302	0	--	--	--
1	11292854	0	0	Yes	0
1	11295288	0	0	--	--
1	11296228	0	0	Yes	0
1	11297056	0	1	--	--
1	11297190	0	0	--	--
1	11299516	0	--	--	--
1	11300136	0	1	--	--
1	11303898	1	1	--	--
1	11304228	1	1	--	--
1	11307217	1	1	--	--
1	11311014	0	--	--	--
1	11311591	0	--	--	--
1	11313716	1	1	Yes	1
1	11314846	0	--	--	--
1	11316403	0	0	--	--
1	11317869	0	--	--	--
1	11318368	0	--	Yes	0
1	11318890	1	1	--	--
1	11319329	1	1	--	--
1	11322751	0	--	--	--
1	11322998	1	1	--	--
1	11323111	1	1	--	--
1	11323145	1	1	--	--
1	11323226	1	1	--	--
1	11323324	1	1	--	--
1	11323358	1	1	--	--
1	11323958	1	1	--	--
1	11326303	0	0	--	--
1	11326772	0	1	--	--
1	11329493	0	--	--	--
1	11330923	0	--	Yes	0
1	11331227	1	1	--	--
1	11333131	0	0	--	--
1	11333734	0	0	--	--
1	11334570	0	--	--	--
1	11339302	0	0	--	--
1	11339975	0	0	--	--
1	11340068	0	1	--	--
1	11340107	0	0	--	--
1	11340235	0	0	--	--
1	11340255	0	0	Yes	0
1	11340782	0	0	--	--
1	11341130	0	0	--	--
1	11341258	0	--	--	--
1	11344722	0	0	--	--
1	11345251	0	1	--	--
1	11345257	0	0	--	--
1	11345450	0	--	--	--
1	11345502	0	0	--	--
1	11345683	0	0	--	--
1	11345783	0	0	--	--
1	11345978	0	0	Yes	0
1	11346475	0	0	--	--
1	11346843	0	0	--	--
1	11348666	0	0	--	--
1	11348800	0	0	--	--
1	11348885	0	--	--	--
1	11350606	0	1	--	--
1	11350615	0	0	Yes	0
1	11353377	0	0	--	--
1	11353776	0	--	--	--
1	11353796	0	0	Yes	0
1	11354474	0	0	--	--
1	11354494	0	1	--	--
1	11355231	0	--	--	--
1	11356193	0	0	Yes	0
1	11356673	0	--	--	--
1	11358459	0	--	--	--
1	11359513	0	0	--	--
1	11359520	0	1	--	--
1	11359717	0	--	--	--
1	11360373	0	0	--	--
1	11361057	1	1	--	--
1	11362640	0	--	--	--
1	11363507	1	1	Yes	1
1	11363576	0	--	--	--
1	11366399	1	1	--	--
1	11366674	0	1	--	--
1	11367036	0	1	--	--
1	11367060	1	1	--	--
1	11367906	0	--	--	--
1	11368598	1	1	--	--
1	11369577	0	--	--	--
1	11371803	0	0	--	--
1	11371812	0	0	--	--
1	11371821	0	0	--	--
1	11371839	0	--	--	--
1	11371861	0	--	--	--
1	11371912	0	0	--	--
1	11372448	0	1	--	--
1	11372722	0	0	--	--
1	11373273	0	0	Yes	0
1	11373301	0	0	--	--
1	11373333	0	--	--	--
1	11373811	0	0	--	--
1	11375527	0	0	--	--
1	11375794	1	1	--	--
1	11377197	0	1	--	--
1	11379370	0	0	--	--
1	11379716	0	0	--	--
1	11379749	0	0	Yes	0
1	11380111	0	0	--	--
1	11382346	0	0	--	--
1	11388417	0	0	--	--
1	11391366	0	0	--	--
1	11391377	0	0	--	--
1	11391417	0	--	--	--
1	11393052	0	0	--	--
1	11393740	1	1	--	--
1	11396073	0	1	--	--
1	11396108	0	0	--	--
1	11396928	0	0	--	--
1	11397649	1	0	--	--
1	11398212	0	0	--	--
1	11399192	1	0	--	--
1	11402571	1	1	--	--
1	11405497	0	--	--	--
1	11406152	0	0	--	--
1	11414143	0	0	--	--
1	11414196	0	0	--	--
1	11414563	0	0	--	--
1	11414772	0	0	--	--
1	11415676	1	1	--	--
1	11416958	0	1	--	--
1	11417332	0	0	--	--
1	11417431	0	0	--	--
1	11417708	0	1	--	--
1	11418923	0	0	--	--
1	11419892	1	1	Yes	0
1	11422529	0	1	--	--
1	11422692	0	0	--	--
1	11423781	0	0	--	--
1	11423801	0	0	--	--
1	11423936	0	0	--	--
1	11424137	0	--	--	--
1	11424850	0	0	--	--
1	11425337	0	--	Yes	0
1	11425482	1	1	Yes	1
1	11425671	0	0	--	--
1	11426949	0	0	--	--
1	11427006	0	0	--	--
1	11427030	0	0	Yes	0
1	11427111	0	0	--	--
1	11427116	0	0	--	--
1	11431394	0	0	--	--
1	11431582	0	0	--	--
1	11433354	0	0	Yes	0
1	11436859	0	1	--	--
1	11436869	0	--	--	--
1	11438251	1	1	--	--
1	11438255	0	1	--	--
1	11438431	0	--	--	--
1	11439291	0	0	--	--
1	11439585	0	0	--	--
1	11439601	0	0	--	--
1	11439950	0	--	--	--
1	11439968	0	1	--	--
1	11440014	0	0	--	--
1	11440346	0	1	--	--
1	11441276	1	1	--	--
1	11445231	0	1	--	--
1	11445306	0	1	--	--
1	11445555	0	0	--	--
1	11445595	0	0	--	--
1	11445832	0	0	--	--
1	11446053	0	0	--	--
1	11446261	0	0	--	--
1	11448926	0	1	--	--
1	11449943	0	0	--	--
1	11449976	0	0	--	--
1	11450541	0	1	--	--
1	11450872	0	0	--	--
1	11450913	0	--	--	--
1	11451296	0	--	--	--
1	11451513	0	1	--	--
1	11451570	0	0	--	--
1	11454342	0	--	--	--
1	11454525	0	0	--	--
1	11454914	0	1	--	--
1	11457549	0	0	--	--
1	11457908	0	0	--	--
1	11458720	1	1	--	--
1	11458762	0	1	--	--
1	11461181	1	1	--	--
1	11461505	0	0	--	--
1	11462269	0	--	--	--
1	11462532	1	1	--	--
1	11462943	0	0	--	--
1	11463985	0	1	Yes	0
1	11465610	0	0	Yes	0
1	11466031	1	1	--	--
1	11466196	1	1	Yes	0
1	11466713	1	1	Yes	1
1	11466896	1	1	--	--
1	11466910	1	1	Yes	1
1	11467960	1	1	--	--
1	11468034	1	1	--	--
1	11468051	1	1	--	--
1	11468951	0	0	--	--
1	11470314	0	--	--	--
1	11470684	0	0	--	--
1	11470696	0	0	--	--
1	11472143	0	0	--	--
1	11472151	0	0	--	--
1	11472218	0	0	Yes	0
1	11472228	0	0	--	--
1	11472468	0	0	--	--
1	11473234	0	0	--	--
1	11474170	0	--	--	--
1	11475411	0	0	--	--
1	11475556	0	0	--	--
1	11477658	0	0	Yes	0
1	11478623	0	0	--	--
1	11478771	0	0	--	--
1	11479356	1	1	--	--
1	11479453	1	1	--	--
1	11479953	0	0	--	--
1	11480162	0	1	--	--
1	11480291	0	0	--	--
1	11481201	0	1	--	--
1	11482176	0	--	Yes	0
1	11483306	0	--	--	--
1	11483483	0	0	--	--
1	11483642	0	--	--	--
1	11484869	0	0	--	--
1	11485314	0	0	--	--
1	11485438	0	0	--	--
1	11485809	0	--	--	--
1	11486726	0	0	Yes	0
1	11486885	0	0	Yes	0
1	11486951	0	1	--	--
1	11487080	0	0	--	--
1	11488121	0	1	--	--
1	11488133	0	0	--	--
1	11488753	0	0	Yes	0
1	11499129	0	1	--	--
1	11502500	0	0	Yes	0
1	11503471	0	--	--	--
1	11503814	1	1	--	--
1	11504627	0	--	--	--
1	11504785	0	--	--	--
1	11505093	0	1	--	--
1	11505097	1	1	--	--
1	11506181	0	--	--	--
1	11506397	0	--	--	--
1	11506541	0	--	Yes	1
1	11506711	0	--	--	--
1	11507011	0	--	--	--
1	11508640	0	--	Yes	1
1	11508754	0	--	--	--
1	11509984	0	--	--	--
1	11510526	1	1	--	--
1	11510910	0	--	--	--
1	11511151	0	--	--	--
1	11511268	1	1	--	--
1	11512222	0	--	--	--
1	11513356	0	0	--	--
1	11514905	1	0	--	--
1	11515153	0	0	--	--
1	11516103	1	1	--	--
1	11518279	0	1	--	--
1	11518897	1	1	--	--
1	11521324	1	1	--	--
1	11523820	0	0	--	--
1	11525599	1	1	--	--
1	11527739	0	0	--	--
1	11527747	0	--	--	--
1	11527775	0	0	--	--
1	11528550	0	0	--	--
1	11528557	0	0	--	--
1	11533140	0	--	--	--
1	11533936	0	--	Yes	0
1	11534291	1	0	Yes	0
1	11537640	0	0	--	--
1	11538951	0	0	--	--
1	11539127	0	1	--	--
1	11539915	0	--	--	--
1	11540568	0	--	--	--
1	11540865	1	1	--	--
1	11541242	0	0	Yes	0
1	11541646	1	1	--	--
1	11541895	0	0	--	--
1	11543166	0	1	--	--
1	11543906	0	--	--	--
1	11544664	0	0	--	--
1	11546819	0	0	--	--
1	11547151	0	0	--	--
1	11547202	0	0	--	--
1	11547256	0	0	--	--
1	11547487	0	0	--	--
1	11547683	0	0	--	--
1	11551194	0	0	Yes	0
1	11551320	0	--	--	--
1	11552790	0	--	--	--
1	11552805	0	0	--	--
1	11553113	0	0	--	--
1	11553422	1	1	--	--
1	11553638	1	1	--	--
1	11553683	1	1	--	--
1	11554170	1	1	--	--
1	11554199	1	1	--	--
1	11555669	0	0	--	--
1	11559570	0	1	--	--
1	11561306	0	1	--	--
1	11564254	0	0	--	--
1	11564712	0	0	--	--
1	11565321	0	1	--	--
1	11566724	0	0	--	--
1	11569868	1	1	--	--
1	11570072	1	0	--	--
1	11571410	0	--	--	--
1	11574374	0	1	--	--
1	11574439	0	0	Yes	0
1	11575619	0	0	--	--
1	11575796	0	0	--	--
1	11575827	0	--	--	--
1	11576477	0	0	--	--
1	11576510	0	0	Yes	0
1	11577307	0	--	--	--
1	11577365	0	0	--	--
1	11577616	0	0	--	--
1	11577634	0	0	Yes	0
1	11577714	0	0	--	--
1	11579970	1	0	--	--
1	11581704	0	0	--	--
1	11582368	0	0	--	--
1	11583588	0	0	--	--
1	11586275	1	1	--	--
1	11586908	0	1	--	--
1	11587115	0	1	--	--
1	11587229	0	0	--	--
1	11587561	0	1	--	--
1	11588232	1	1	--	--
1	11588398	1	1	--	--
1	11588690	0	0	--	--
1	11588921	0	0	--	--
1	11588938	0	0	--	--
1	11588951	0	0	Yes	0
1	11589409	0	0	--	--
1	11589435	0	1	--	--
1	11589450	0	1	--	--
1	11589514	0	--	--	--
1	11589519	0	--	--	--
1	11589532	0	--	--	--
1	11589594	0	--	--	--
1	11589680	0	0	--	--
1	11590193	0	0	--	--
1	11591046	0	0	Yes	0
1	11591076	0	0	--	--
1	11593151	0	--	--	--
1	11593171	0	0	--	--
1	11593433	0	0	Yes	0
1	11593534	0	0	--	--
1	11593557	0	--	--	--
1	11593784	0	0	--	--
1	11593869	0	0	--	--
1	11594452	0	0	--	--
1	11595587	0	--	--	--
1	11603163	1	1	--	--
1	11603429	0	0	Yes	0
1	11604746	0	--	--	--
1	11604924	0	0	--	--
1	11606747	1	0	--	--
1	11607953	0	0	--	--
1	11607982	0	0	--	--
1	11608030	0	0	Yes	0
1	11608091	0	1	Yes	0
1	11608125	0	0	--	--
1	11609327	1	1	--	--
1	11609476	1	1	--	--
1	11609827	0	--	--	--
1	11609842	0	--	--	--
1	11610487	0	--	--	--
1	11610558	0	--	--	--
1	11610932	0	0	--	--
1	11612255	0	0	--	--
1	11614859	1	0	--	--
1	11615078	1	1	--	--
1	11615129	1	1	--	--
1	11616916	0	0	--	--
1	11616959	0	0	--	--
1	11617813	0	--	--	--
1	11619444	0	--	--	--
1	11623542	0	0	--	--
1	11623642	0	1	--	--
1	11623706	0	0	--	--
1	11627721	0	0	--	--
1	11629682	0	0	Yes	1
1	11629839	0	--	--	--
1	11629849	0	0	--	--
1	11632983	0	0	--	--
1	11639170	0	--	--	--
1	11639894	0	0	--	--
1	11639906	0	1	--	--
1	11640054	0	0	--	--
1	11640078	1	0	--	--
1	11640093	1	1	--	--
1	11640278	0	--	--	--
1	11640947	0	--	--	--
1	11643045	0	--	--	--
1	11646965	0	0	--	--
1	11650258	0	--	--	--
1	11650290	0	--	--	--
1	11650306	0	--	--	--
1	11650319	0	--	--	--
1	11650373	0	--	Yes	1
1	11650392	0	--	--	--
1	11650408	0	--	--	--
1	11650427	0	--	--	--
1	11650459	0	--	--	--
1	11650475	0	1	--	--
1	11650539	0	--	--	--
1	11650555	0	1	--	--
1	11650834	0	--	--	--
1	11651403	0	0	--	--
1	11651412	0	0	--	--
1	11651560	0	--	Yes	0
1	11651893	0	0	--	--
1	11652174	1	0	--	--
1	11652413	0	0	--	--
1	11652620	1	1	--	--
1	11653472	0	0	--	--
1	11653635	0	1	--	--
1	11653725	0	0	--	--
1	11655357	0	0	Yes	0
1	11655393	0	0	--	--
1	11655728	0	1	--	--
1	11655904	0	0	--	--
1	11656153	0	0	--	--
1	11657507	1	1	--	--
1	11657693	1	1	--	--
1	11657932	1	1	--	--
1	11660025	0	0	--	--
1	11661126	1	1	--	--
1	11662763	0	0	--	--
1	11664025	0	1	--	--
1	11664261	0	1	--	--
1	11664513	0	1	--	--
1	11664802	1	1	Yes	1
1	11665771	0	1	--	--
1	11665823	0	0	--	--
1	11666204	0	--	--	--
1	11666247	0	--	--	--
1	11666922	0	1	--	--
1	11666930	1	1	--	--
1	11667010	0	--	--	--
1	11667258	0	0	--	--
1	11667531	0	1	--	--
1	11667699	0	0	--	--
1	11667971	0	--	--	--
1	11668012	0	1	--	--
1	11668180	0	0	--	--
1	11668270	0	0	--	--
1	11668324	0	0	--	--
1	11668423	0	1	--	--
1	11668506	0	0	--	--
1	11668534	0	0	Yes	0
1	11672351	0	0	--	--
1	11673337	0	1	--	--
1	11673348	0	1	--	--
1	11673392	0	0	--	--
1	11673486	0	0	--	--
1	11674936	0	1	--	--
1	11675113	0	1	--	--
1	11675661	0	0	--	--
1	11675748	0	1	--	--
1	11675767	0	0	--	--
1	11676140	0	--	--	--
1	11676585	0	0	--	--
1	11676839	0	0	--	--
1	11678946	0	0	--	--
1	11681825	0	--	--	--
1	11683224	1	0	--	--
1	11685630	0	0	--	--
1	11689451	1	0	--	--
1	11693688	0	0	--	--
1	11695177	1	1	--	--
1	11696383	1	1	--	--
1	11697419	1	1	--	--
1	11697464	1	1	--	--
1	11698221	0	--	--	--
1	11698890	0	0	--	--
1	11699276	0	--	Yes	0
1	11702078	0	0	--	--
1	11702090	0	0	--	--
1	11702143	0	1	--	--
1	11702299	0	0	Yes	0
1	11702473	0	0	--	--
1	11702484	0	0	--	--
1	11705411	0	--	--	--
1	11706085	0	0	--	--
1	11709250	0	0	--	--
1	11712298	0	1	--	--
1	11712318	0	1	--	--
1	11714488	1	1	--	--
1	11714741	1	1	Yes	1
1	11715308	0	0	--	--
1	11715928	0	0	--	--
1	11716100	1	1	--	--
1	11717311	0	1	--	--
1	11717331	0	0	--	--
1	11718723	0	0	--	--
1	11719236	0	--	--	--
1	11723535	0	0	--	--
1	11724808	0	0	--	--
1	11728419	0	0	--	--
1	11734074	1	1	--	--
1	11734097	1	1	--	--
1	11734404	0	--	--	--
1	11734976	0	--	--	--
1	11739082	1	1	--	--
1	11741159	0	0	--	--
1	11741433	1	1	--	--
1	11741886	0	--	--	--
1	11743066	0	--	--	--
1	11743185	1	1	--	--
1	11743457	1	1	--	--
1	11745623	0	1	--	--
1	11748150	0	--	--	--
1	11749648	0	0	--	--
1	11750053	0	0	--	--
1	11751329	0	0	--	--
1	11751348	0	0	--	--
1	11751434	0	0	--	--
1	11751504	0	1	Yes	0
1	11751521	0	0	--	--
1	11752189	0	--	--	--
1	11752462	0	--	--	--
1	11755245	0	0	--	--
1	11757410	0	0	--	--
1	11757962	0	--	--	--
1	11758587	1	1	--	--
1	11758800	0	1	--	--
1	11759138	0	--	--	--
1	11759154	1	0	--	--
1	11759176	1	1	--	--
1	11759391	0	--	Yes	0
1	11762230	0	0	--	--
1	11768077	0	0	--	--
1	11768083	0	0	--	--
1	11768113	0	--	--	--
1	11768552	0	0	--	--
1	11769685	0	0	--	--
1	11771225	0	0	Yes	0
1	11773999	0	0	--	--
1	11774231	0	0	--	--
1	11774256	0	--	--	--
1	11774293	0	0	--	--
1	11774908	0	0	--	--
1	11774920	0	0	--	--
1	11774954	0	0	--	--
1	11775333	0	0	--	--
1	11775362	0	--	--	--
1	11776915	0	--	--	--
1	11777170	0	0	--	--
1	11777395	0	--	--	--
1	11777477	0	0	--	--
1	11783313	0	1	--	--
1	11784170	0	--	Yes	0
1	11784220	0	0	Yes	0
1	11784296	0	0	--	--
1	11784323	0	1	--	--
1	11785691	0	--	--	--
1	11785718	0	0	--	--
1	11785748	0	--	--	--
1	11786320	0	0	--	--
1	11787647	0	0	--	--
1	11792244	0	--	--	--
1	11794761	0	0	--	--
1	11794911	0	0	--	--
1	11795078	1	0	--	--
1	11795206	0	0	--	--
1	11795246	0	0	--	--
1	11795967	1	1	Yes	1
1	11796088	1	1	--	--
1	11796532	0	0	Yes	0
1	11799207	0	0	--	--
1	11799285	0	0	--	--
1	11799344	0	0	--	--
1	11799671	0	0	Yes	0
1	11799774	0	0	Yes	0
1	11799782	0	1	--	--
1	11799824	0	0	--	--
1	11799921	0	1	--	--
1	11800035	0	0	Yes	0
1	11800104	0	0	--	--
1	11800307	0	--	--	--
1	11800325	0	1	Yes	0
1	11800472	0	0	--	--
1	11800527	0	--	--	--
1	11800625	0	0	--	--
1	11800740	0	0	--	--
1	11800755	0	1	--	--
1	11800803	0	1	--	--
1	11800900	0	1	Yes	0
1	11800923	0	0	--	--
1	11800930	0	0	--	--
1	11801189	0	0	--	--
1	11802177	0	0	--	--
1	11806675	0	--	--	--
1	11812857	0	1	--	--
1	11815718	0	--	--	--
1	11817275	0	--	--	--
1	11821137	0	0	--	--
1	11821183	0	0	--	--
1	11821190	0	0	--	--
1	11821196	0	0	--	--
1	11821202	0	0	--	--
1	11821222	0	--	--	--
1	11821259	0	0	--	--
1	11821336	0	0	--	--
1	11821355	0	0	--	--
1	11821397	0	0	--	--
1	11821444	0	0	--	--
1	11821468	0	1	--	--
1	11822608	0	0	--	--
1	11823138	0	0	--	--
1	11824421	0	--	--	--
1	11825545	0	0	--	--
1	11828195	0	0	--	--
1	11828655	0	--	--	--
1	11830701	0	0	--	--
1	11830776	0	0	--	--
1	11830954	0	--	--	--
1	11832518	0	--	--	--
1	11833211	0	1	Yes	1
1	11833231	0	0	--	--
1	11835055	1	1	--	--
1	11837184	1	1	--	--
1	11839200	1	1	--	--
1	11840780	0	0	--	--
1	11840889	0	0	Yes	0
1	11841922	0	--	--	--
1	11841995	0	0	--	--
1	11842168	0	1	--	--
1	11842629	0	1	--	--
1	11842865	0	--	--	--
1	11843286	0	1	Yes	0
1	11844086	0	0	--	--
1	11845354	0	0	--	--
1	11845812	0	0	--	--
1	11845913	0	0	--	--
1	11845948	0	0	--	--
1	11846003	0	--	--	--
1	11846014	0	0	--	--
1	11846664	0	1	--	--
1	11847333	1	1	--	--
1	11847976	0	0	Yes	0
1	11848971	0	1	--	--
1	11849163	0	--	--	--
1	11849458	0	0	Yes	0
1	11849485	1	1	--	--
1	11849638	0	1	--	--
1	11850093	0	--	--	--
1	11851177	1	1	--	--
1	11852134	0	0	Yes	0
1	11852509	1	1	Yes	1
1	11853000	1	1	--	--
1	11856165	0	--	--	--
1	11856639	0	0	Yes	0
1	11856831	0	0	--	--
1	11858246	0	0	--	--
1	11858588	0	0	--	--
1	11858610	0	0	--	--
1	11860539	0	0	--	--
1	11861384	1	1	--	--
1	11865539	0	0	--	--
1	11865568	0	0	--	--
1	11865640	0	0	--	--
1	11865744	0	0	--	--
1	11865780	0	0	--	--
1	11866515	0	1	--	--
1	11866546	0	0	--	--
1	11866578	0	0	Yes	0
1	11866594	0	0	--	--
1	11868983	0	0	Yes	0
1	11870261	1	0	--	--
1	11872818	0	0	--	--
1	11873508	0	1	Yes	0
1	11875889	1	1	--	--
1	11876789	0	0	--	--
1	11877028	0	0	--	--
1	11877080	0	0	--	--
1	11877530	0	0	--	--
1	11879522	0	0	--	--
1	11879664	1	0	--	--
1	11880167	0	1	Yes	0
1	11881363	0	--	--	--
1	11882189	1	1	--	--
1	11882236	0	--	--	--
1	11885146	1	1	--	--
1	11885483	0	1	--	--
1	11902519	0	1	--	--
1	11905676	0	0	--	--
1	11906001	0	0	--	--
1	11907601	0	0	--	--
1	11907643	0	0	--	--
1	11907652	0	0	--	--
1	11907661	0	0	--	--
1	11907670	0	0	Yes	0
1	11907714	0	--	--	--
1	11907958	0	0	--	--
1	11908104	0	0	--	--
1	11908111	0	0	Yes	0
1	11908229	0	0	--	--
1	11908270	0	0	Yes	0
1	11908284	0	0	--	--
1	11908359	0	0	--	--
1	11908581	0	0	--	--
1	11908811	0	0	--	--
1	11908823	0	0	--	--
1	11909530	0	0	--	--
1	11913139	1	1	--	--
1	11915115	0	0	--	--
1	11916274	0	--	Yes	0
1	11916908	0	--	--	--
1	11917463	1	0	--	--
1	11917709	0	--	--	--
1	11918661	0	--	--	--
1	11918682	0	0	--	--
1	11918910	1	1	--	--
1	11919231	1	0	--	--
1	11919794	0	0	--	--
1	11919801	0	0	--	--
1	11920638	1	1	--	--
1	11921477	1	1	Yes	1
1	11921715	0	0	--	--
1	11922671	0	0	Yes	0
1	11924866	0	--	--	--
1	11925255	0	1	--	--
1	11925665	0	0	--	--
1	11925759	0	0	Yes	0
1	11926072	0	--	Yes	0
1	11926598	0	--	--	--
1	11926659	0	0	--	--
1	11926673	0	0	Yes	0
1	11926706	0	0	--	--
1	11926746	0	--	--	--
1	11926772	0	--	--	--
1	11927749	0	0	--	--
1	11928133	0	0	--	--
1	11928155	0	1	--	--
1	11929322	0	0	--	--
1	11929352	0	0	--	--
1	11929912	0	0	--	--
1	11930671	0	1	--	--
1	11930687	1	1	--	--
1	11932422	0	--	Yes	1
1	11932563	0	1	--	--
1	11936611	0	--	--	--
1	11936653	0	--	--	--
1	11939094	1	1	Yes	1
1	11939548	1	1	--	--
1	11939927	0	0	--	--
1	11940017	1	1	--	--
1	11940400	0	--	--	--
1	11940454	0	--	--	--
1	11940672	1	1	--	--
1	11942013	0	0	--	--
1	11942331	0	0	--	--
1	11942751	1	0	--	--
1	11942878	0	0	Yes	0
1	11943051	0	0	--	--
1	11943264	0	--	--	--
1	11943342	0	0	--	--
1	11943374	0	0	--	--
1	11943773	0	0	--	--
1	11943821	0	0	--	--
1	11945983	1	0	--	--
1	11946832	1	0	Yes	0
1	11947251	0	0	--	--
1	11947283	0	1	--	--
1	11947481	1	1	--	--
1	11947973	1	0	--	--
1	11948245	0	--	--	--
1	11948324	0	0	--	--
1	11949176	0	0	--	--
1	11949272	0	0	--	--
1	11950099	1	0	--	--
1	11950631	0	--	--	--
1	11950707	0	0	--	--
1	11950914	1	0	--	--
1	11951264	0	1	--	--
1	11951272	0	0	--	--
1	11953202	1	0	--	--
1	11953874	1	0	--	--
1	11954619	0	--	--	--
1	11954715	0	1	--	--
1	11954767	0	--	--	--
1	11956027	0	1	--	--
1	11956183	0	0	Yes	0
1	11956192	0	0	--	--
1	11956201	0	0	--	--
1	11958137	1	1	Yes	1
1	11960821	1	1	--	--
1	11963644	1	0	--	--
1	11964009	0	0	--	--
1	11964956	0	1	--	--
1	11966844	0	0	--	--
1	11966867	0	1	--	--
1	11967507	0	0	--	--
1	11971947	0	0	--	--
1	11972479	0	0	--	--
1	11974417	0	0	--	--
1	11975961	0	0	--	--
1	11976398	1	1	--	--
1	11976569	0	0	--	--
1	11978464	0	0	--	--
1	11979445	1	0	--	--
1	11981127	1	1	--	--
1	11984641	0	--	--	--
1	11985652	0	--	Yes	0
1	11985888	0	0	--	--
1	11985916	0	1	--	--
1	11987657	1	0	--	--
1	11989902	0	0	--	--
1	11991519	0	--	--	--
1	11992443	0	1	--	--
1	11993463	0	0	--	--
1	11994917	0	0	--	--
1	11995001	0	0	--	--
1	11996489	0	--	Yes	0
1	11997688	0	0	--	--
1	11997730	0	0	--	--
1	11998907	0	--	Yes	0
1	11998998	0	0	--	--
1	11999514	0	--	--	--
1	12001255	0	--	Yes	0
1	12002846	0	--	Yes	0
1	12005089	0	--	--	--
1	12005336	0	0	--	--
1	12005520	0	0	--	--
1	12007100	0	0	--	--
1	12012300	1	0	--	--
1	12013794	1	1	--	--
1	12013822	1	1	--	--
1	12014194	0	1	--	--
1	12014230	1	1	--	--
1	12014250	1	1	--	--
1	12014305	0	--	--	--
1	12015549	1	1	--	--
1	12021747	0	1	--	--
1	12021855	0	--	--	--
1	12021880	1	1	--	--
1	12024576	0	1	--	--
1	12026046	0	0	--	--
1	12026680	0	--	--	--
1	12028498	0	1	Yes	0
1	12028511	0	0	--	--
1	12029360	0	--	Yes	0
1	12030382	0	0	--	--
1	12031357	1	0	--	--
1	12037439	1	1	--	--
1	12044019	0	0	--	--
1	12044046	0	0	--	--
1	12044222	0	0	--	--
1	12044365	0	0	--	--
1	12045264	0	0	--	--
1	12045290	0	0	--	--
1	12045690	0	0	--	--
1	12045713	0	0	--	--
1	12045839	0	0	--	--
1	12045843	0	0	--	--
1	12049438	0	0	--	--
1	12050199	0	0	--	--
1	12050264	0	1	--	--
1	12052313	0	0	--	--
1	12053302	0	--	--	--
1	12058187	0	0	--	--
1	12058481	1	1	--	--
1	12059372	0	--	--	--
1	12059651	0	--	--	--
1	12064879	0	0	--	--
1	12065452	0	0	--	--
1	12066389	0	--	--	--
1	12066749	0	--	--	--
1	12067033	0	0	--	--
1	12068967	0	1	--	--
1	12069986	0	0	--	--
1	12070496	0	0	--	--
1	12071458	0	--	--	--
1	12071513	0	--	--	--
1	12071518	0	--	--	--
1	12072383	0	0	--	--
1	12072511	0	0	--	--
1	12072526	0	--	--	--
1	12073096	0	1	--	--
1	12074130	0	0	--	--
1	12074185	0	1	--	--
1	12074195	0	1	--	--
1	12078521	1	1	--	--
1	12082198	0	1	--	--
1	12082263	0	0	Yes	0
1	12082507	0	1	--	--
1	12083955	1	1	Yes	1
1	12085304	0	0	--	--
1	12085348	0	1	Yes	0
1	12087833	1	1	--	--
1	12088461	1	1	--	--
1	12088832	0	1	--	--
1	12090119	0	0	--	--
1	12092283	0	0	Yes	0
1	12092289	0	0	--	--
1	12092419	0	--	--	--
1	12092425	0	0	--	--
1	12092912	0	0	--	--
1	12093953	0	1	--	--
1	12094798	1	1	--	--
1	12094849	0	0	--	--
1	12095657	0	--	--	--
1	12097300	1	1	--	--
1	12100086	1	1	--	--
1	12100299	1	1	--	--
1	12100921	1	1	--	--
1	12101677	0	0	--	--
1	12103401	1	0	--	--
1	12104818	0	--	--	--
1	12104834	0	0	--	--
1	12105235	0	1	--	--
1	12109609	0	--	--	--
1	12109774	0	0	--	--
1	12110057	0	0	--	--
1	12111072	1	1	--	--
1	12112762	1	1	--	--
1	12113031	0	0	--	--
1	12115699	1	1	--	--
1	12118777	0	0	--	--
1	12118798	0	0	--	--
1	12119420	0	0	--	--
1	12120572	0	1	--	--
1	12122525	0	--	--	--
1	12124508	0	0	--	--
1	12124688	0	0	--	--
1	12127372	0	0	--	--
1	12127942	0	0	--	--
1	12132066	0	0	--	--
1	12135755	0	--	--	--
1	12140645	1	1	--	--
1	12140650	1	1	--	--
1	12141703	0	--	--	--
1	12143163	0	--	--	--
1	12144593	0	0	--	--
1	12144890	0	--	--	--
1	12145875	1	1	--	--
1	12146495	0	1	--	--
1	12148112	0	0	--	--
1	12148899	1	1	--	--
1	12149193	0	0	--	--
1	12149926	0	1	--	--
1	12150068	0	1	--	--
1	12150098	0	0	--	--
1	12151426	1	1	--	--
1	12152437	0	0	--	--
1	12152523	0	0	--	--
1	12152533	0	1	--	--
1	12154503	1	1	Yes	1
1	12156313	0	0	--	--
1	12156664	0	0	--	--
1	12157656	0	0	--	--
1	12158636	0	0	--	--
1	12158962	0	1	--	--
1	12159123	0	0	--	--
1	12160176	0	0	--	--
1	12160212	0	0	--	--
1	12160526	0	0	Yes	0
1	12161428	0	0	--	--
1	12161586	0	0	--	--
1	12162162	0	0	--	--
1	12162339	0	--	--	--
1	12162958	1	0	Yes	1
1	12163815	0	0	Yes	0
1	12165082	0	--	--	--
1	12165412	0	--	--	--
1	12168249	0	0	--	--
1	12169118	0	0	--	--
1	12169543	0	0	--	--
1	12169579	0	0	--	--
1	12171589	1	1	--	--
1	12177096	0	1	--	--
1	12177853	0	1	--	--
1	12178057	0	0	Yes	0
1	12178215	0	0	--	--
1	12178268	0	0	--	--
1	12178276	0	0	--	--
1	12178348	0	0	--	--
1	12178492	0	0	--	--
1	12178567	0	0	--	--
1	12179079	0	0	--	--
1	12179157	0	0	--	--
1	12180827	0	0	--	--
1	12180997	0	0	--	--
1	12181192	0	0	--	--
1	12181298	0	1	--	--
1	12181336	0	1	--	--
1	12181419	0	0	--	--
1	12182148	0	0	--	--
1	12184707	0	--	Yes	1
1	12188978	0	0	--	--
1	12189032	0	0	--	--
1	12189182	0	0	Yes	0
1	12189329	0	1	--	--
1	12189340	0	0	--	--
1	12189401	0	0	--	--
1	12189473	0	0	--	--
1	12189556	0	1	--	--
1	12189756	0	0	--	--
1	12189836	0	0	--	--
1	12190282	0	--	--	--
1	12190298	0	0	--	--
1	12190875	0	--	--	--
1	12191363	0	0	Yes	0
1	12191380	0	0	--	--
1	12191584	0	0	Yes	0
1	12192393	0	0	--	--
1	12192600	0	--	--	--
1	12192615	0	--	--	--
1	12196308	0	0	Yes	0
1	12199004	0	1	Yes	0
1	12200736	0	0	--	--
1	12202008	0	0	--	--
1	12202238	0	0	Yes	0
1	12202449	0	1	--	--
1	12202687	0	0	--	--
1	12202820	0	0	--	--
1	12203092	0	0	Yes	0
1	12203188	0	--	--	--
1	12203266	0	0	--	--
1	12203618	0	0	--	--
1	12204045	0	0	--	--
1	12204154	0	0	--	--
1	12205047	1	0	--	--
1	12205087	0	1	--	--
1	12208042	0	--	--	--
1	12208074	0	--	--	--
1	12208092	1	1	--	--
1	12208219	0	--	--	--
1	12209756	1	1	--	--
1	12210586	0	0	--	--
1	12211126	1	1	--	--
1	12211978	1	1	Yes	1
1	12214696	0	0	--	--
1	12215217	1	1	--	--
1	12216926	0	--	--	--
1	12217356	0	0	Yes	0
1	12218170	0	--	Yes	0
1	12219692	0	--	--	--
1	12221140	0	--	--	--
1	12223862	0	1	--	--
1	12224986	0	0	--	--
1	12226352	0	0	--	--
1	12226889	0	0	--	--
1	12228066	0	0	--	--
1	12228280	0	0	--	--
1	12228297	0	0	--	--
1	12229187	0	0	--	--
1	12232483	0	0	--	--
1	12233898	0	0	--	--
1	12234671	0	0	--	--
1	12234762	0	1	--	--
1	12234911	0	--	--	--
1	12236045	0	1	--	--
1	12236226	0	0	--	--
1	12236836	0	0	--	--
1	12238057	0	0	--	--
1	12238170	0	1	Yes	0
1	12238197	0	1	Yes	0
1	12238323	0	0	--	--
1	12239527	0	--	--	--
1	12239799	1	0	--	--
1	12241423	0	--	--	--
1	12241984	0	0	--	--
1	12243314	0	0	--	--
1	12244972	0	0	--	--
1	12245075	0	1	--	--
1	12245600	0	0	--	--
1	12248012	1	1	--	--
1	12248319	1	0	--	--
1	12248419	1	0	--	--
1	12248430	0	0	--	--
1	12252395	0	--	--	--
1	12252595	1	1	--	--
1	12253266	0	--	--	--
1	12253280	1	1	--	--
1	12253363	1	1	--	--
1	12255616	1	1	--	--
1	12258204	0	0	--	--
1	12259820	0	0	--	--
1	12262146	0	1	--	--
1	12262218	0	1	--	--
1	12262311	0	0	--	--
1	12262431	0	0	Yes	0
1	12263792	1	1	--	--
1	12268674	0	0	--	--
1	12270450	1	1	--	--
1	12271844	0	0	--	--
1	12272058	0	--	--	--
1	12274259	1	1	--	--
1	12275135	1	1	--	--
1	12275161	1	1	--	--
1	12275296	0	1	--	--
1	12275471	1	1	--	--
1	12276796	0	1	--	--
1	12279392	0	1	--	--
1	12281334	0	0	--	--
1	12282686	0	1	--	--
1	12285234	0	0	--	--
1	12290419	0	--	--	--
1	12290476	0	--	--	--
1	12292482	1	1	--	--
1	12292586	1	1	--	--
1	12292650	1	1	--	--
1	12292690	1	1	--	--
1	12292827	0	--	--	--
1	12293001	1	1	Yes	0
1	12293029	0	1	--	--
1	12293173	1	1	Yes	1
1	12293201	0	--	--	--
1	12293374	0	--	--	--
1	12293518	1	1	Yes	1
1	12293682	1	1	--	--
1	12293947	0	1	--	--
1	12294008	1	1	--	--
1	12294534	1	1	--	--
1	12294839	1	1	--	--
1	12294847	1	1	--	--
1	12294871	1	1	--	--
1	12294879	1	1	--	--
1	12294950	1	1	--	--
1	12294973	0	1	--	--
1	12295166	0	0	--	--
1	12295230	1	1	--	--
1	12295512	0	0	--	--
1	12295536	0	0	Yes	0
1	12297793	0	--	Yes	1
1	12299412	0	--	Yes	0
1	12300172	1	1	--	--
1	12302136	0	0	--	--
1	12302365	1	1	--	--
1	12303246	1	0	--	--
1	12304846	0	1	--	--
1	12304888	0	0	--	--
1	12305561	0	--	--	--
1	12308314	0	1	--	--
1	12308337	0	0	--	--
1	12309140	1	1	--	--
1	12309473	1	0	--	--
1	12309809	0	0	--	--
1	12312827	0	--	--	--
1	12313081	0	0	--	--
1	12313362	1	0	--	--
1	12314678	0	0	--	--
1	12314969	1	1	--	--
1	12314990	1	1	--	--
1	12319027	0	0	--	--
1	12319305	0	--	--	--
1	12319332	0	--	--	--
1	12319853	0	--	--	--
1	12320010	0	0	--	--
1	12320747	0	0	--	--
1	12322665	0	0	--	--
1	12322693	0	0	--	--
1	12324132	0	0	--	--
1	12324499	0	0	--	--
1	12324662	0	0	--	--
1	12326879	0	--	--	--
1	12332073	0	0	--	--
1	12333224	0	--	--	--
1	12338657	0	--	--	--
1	12339112	0	1	--	--
1	12341301	0	--	--	--
1	12342869	0	--	--	--
1	12343263	1	1	--	--
1	12343300	0	1	--	--
1	12346676	1	0	--	--
1	12347421	1	0	--	--
1	12350428	1	1	--	--
1	12351219	0	--	--	--
1	12353054	1	1	Yes	1
1	12353453	0	--	--	--
1	12354241	0	--	--	--
1	12354392	0	0	--	--
1	12355695	0	0	--	--
1	12356286	0	0	--	--
1	12358724	0	1	--	--
1	12359141	0	0	Yes	0
1	12359151	0	0	--	--
1	12359290	0	0	--	--
1	12359360	0	0	--	--
1	12360175	0	0	--	--
1	12360676	0	0	--	--
1	12361091	0	--	--	--
1	12361113	0	0	--	--
1	12361125	0	0	--	--
1	12361636	1	1	--	--
1	12361865	1	1	--	--
1	12362294	1	1	--	--
1	12366923	0	0	--	--
1	12366954	0	0	--	--
1	12367143	0	0	--	--
1	12373395	0	--	--	--
1	12376868	1	1	--	--
1	12377639	1	1	--	--
1	12379399	1	1	--	--
1	12382634	0	0	--	--
1	12389339	0	0	--	--
1	12389536	0	0	--	--
1	12391516	0	--	--	--
1	12392762	0	0	--	--
1	12393394	0	0	--	--
1	12393844	0	0	--	--
1	12395305	0	1	--	--
1	12397609	0	0	--	--
1	12401097	0	0	--	--
1	12401133	0	1	Yes	0
1	12401857	1	1	--	--
1	12402344	1	1	Yes	0
1	12402583	1	1	--	--
1	12403365	1	1	--	--
1	12403414	0	--	--	--
1	12403999	1	1	--	--
1	12404029	0	--	--	--
1	12404197	1	1	--	--
1	12404802	1	1	--	--
1	12405467	1	1	Yes	0
1	12406169	1	1	--	--
1	12406188	1	1	--	--
1	12408305	1	1	Yes	1
1	12414112	0	0	--	--
1	12415199	1	0	--	--
1	12415625	0	0	--	--
1	12415664	0	0	--	--
1	12415840	0	0	--	--
1	12415865	0	0	--	--
1	12416000	0	1	--	--
1	12416025	0	1	--	--
1	12417626	0	0	--	--
1	12418565	0	0	--	--
1	12419167	0	1	--	--
1	12419405	1	1	--	--
1	12419491	0	0	--	--
1	12419707	0	--	--	--
1	12419779	1	0	Yes	1
1	12419923	1	1	--	--
1	12420211	1	0	--	--
1	12421548	0	0	--	--
1	12421567	0	0	--	--
1	12421759	0	--	--	--
1	12424954	0	--	--	--
1	12426689	0	0	--	--
1	12426715	0	--	--	--
1	12426823	0	1	--	--
1	12427139	0	0	--	--
1	12429222	1	1	--	--
1	12429229	1	1	--	--
1	12429243	0	--	Yes	1
1	12429419	1	0	--	--
1	12430338	0	0	--	--
1	12430755	1	1	--	--
1	12432765	0	--	--	--
1	12433587	0	--	--	--
1	12435440	1	1	--	--
1	12435978	0	0	Yes	0
1	12436023	0	0	--	--
1	12436115	0	--	Yes	0
1	12437824	1	1	--	--
1	12441362	0	1	Yes	0
1	12441479	0	0	--	--
1	12441573	0	0	--	--
1	12441629	0	0	--	--
1	12442510	0	--	--	--
1	12443071	0	--	--	--
1	12447023	1	1	--	--
1	12449696	1	1	--	--
1	12449817	1	0	--	--
1	12451541	0	0	--	--
1	12452258	0	0	--	--
1	12454254	0	1	--	--
1	12455798	0	--	--	--
1	12456515	0	0	--	--
1	12456829	0	0	--	--
1	12456855	0	--	--	--
1	12456913	1	0	Yes	0
1	12456926	1	0	--	--
1	12456930	0	1	--	--
1	12457192	0	--	--	--
1	12460146	0	--	--	--
1	12460151	0	--	--	--
1	12460519	1	0	--	--
1	12460685	1	1	--	--
1	12464167	1	1	--	--
1	12465020	1	1	--	--
1	12467926	1	1	--	--
1	12468179	0	--	--	--
1	12468903	0	--	--	--
1	12473489	0	0	--	--
1	12473840	0	0	--	--
1	12473915	0	0	--	--
1	12473922	0	0	--	--
1	12478709	0	--	--	--
1	12479323	0	0	--	--
1	12479395	0	0	--	--
1	12479468	0	1	--	--
1	12479561	0	0	--	--
1	12480635	0	--	--	--
1	12482132	0	0	--	--
1	12485563	0	1	--	--
1	12485582	0	--	--	--
1	12485755	0	--	--	--
1	12486435	0	1	--	--
1	12487819	0	--	--	--
1	12488123	1	0	--	--
1	12488476	1	1	--	--
1	12488761	1	1	--	--
1	12489877	1	1	--	--
1	12492360	0	1	--	--
1	12495366	0	1	Yes	0
1	12495784	0	0	--	--
1	12500443	0	--	--	--
1	12503557	0	0	--	--
1	12503722	0	0	--	--
1	12503749	0	0	--	--
1	12503797	0	0	--	--
1	12503815	0	0	--	--
1	12503850	0	0	Yes	0
1	12503911	0	0	--	--
1	12505281	1	1	--	--
1	12509103	1	1	--	--
1	12509588	1	1	--	--
1	12511401	1	1	--	--
1	12514261	0	1	--	--
1	12516586	0	--	--	--
1	12516736	0	0	--	--
1	12522842	0	0	Yes	1
1	12523409	0	--	--	--
1	12528669	0	1	--	--
1	12530903	0	1	--	--
1	12531188	0	0	--	--
1	12534565	0	--	Yes	0
1	12534653	0	1	--	--
1	12535428	0	--	--	--
1	12536543	0	1	Yes	0
1	12539788	0	0	--	--
1	12542026	0	1	--	--
1	12542567	1	1	--	--
1	12545462	0	0	--	--
1	12545545	1	1	--	--
1	12545813	0	0	--	--
1	12545866	0	0	--	--
1	12545870	0	0	--	--
1	12545924	1	1	--	--
1	12545982	0	0	Yes	0
1	12547257	0	--	--	--
1	12547346	0	1	Yes	0
1	12548253	1	1	--	--
1	12548326	0	--	--	--
1	12550170	0	--	--	--
1	12551066	0	0	Yes	0
1	12551462	0	0	--	--
1	12551484	0	0	--	--
1	12551585	0	0	--	--
1	12551676	0	--	--	--
1	12551856	1	1	--	--
1	12552010	1	0	--	--
1	12553202	0	--	--	--
1	12553223	1	1	--	--
1	12553275	0	0	Yes	0
1	12555463	0	--	--	--
1	12555598	0	--	--	--
1	12559144	0	--	--	--
1	12559426	0	--	--	--
1	12565321	1	1	--	--
1	12565358	0	--	--	--
1	12565435	1	1	--	--
1	12565456	1	1	Yes	0
1	12566904	0	--	--	--
1	12567469	1	1	--	--
1	12568975	0	--	--	--
1	12569504	0	1	--	--
1	12569616	1	1	--	--
1	12569861	0	--	--	--
1	12570044	0	--	--	--
1	12570121	1	1	--	--
1	12570916	0	--	--	--
1	12571083	1	1	--	--
1	12571750	0	--	--	--
1	12571968	1	1	--	--
1	12572370	0	--	--	--
1	12576478	1	1	--	--
1	12577049	0	--	--	--
1	12578755	0	--	--	--
1	12580871	1	1	--	--
1	12581152	0	1	--	--
1	12582048	0	0	--	--
1	12585179	0	0	--	--
1	12585801	0	--	--	--
1	12586227	0	--	--	--
1	12586299	0	0	--	--
1	12588534	0	--	--	--
1	12588746	0	0	--	--
1	12588825	1	1	--	--
1	12589560	0	--	--	--
1	12589599	0	1	--	--
1	12589665	0	--	--	--
1	12590005	0	--	--	--
1	12590208	0	1	--	--
1	12593081	0	--	Yes	0
1	12593884	1	1	--	--
1	12595264	1	1	--	--
1	12595454	0	1	--	--
1	12595592	0	--	--	--
1	12595624	0	--	--	--
1	12595635	0	--	--	--
1	12595704	1	1	--	--
1	12595715	0	1	--	--
1	12603965	1	1	--	--
1	12608300	0	1	--	--
1	12610094	0	0	--	--
1	12610113	1	0	--	--
1	12611100	0	1	--	--
1	12611730	0	0	--	--
1	12612259	0	1	--	--
1	12612357	0	0	--	--
1	12612552	0	0	--	--
1	12613039	0	0	--	--
1	12613083	0	0	--	--
1	12616885	1	0	--	--
1	12617616	0	--	--	--
1	12617636	0	--	--	--
1	12624078	1	1	--	--
1	12624089	1	1	--	--
1	12624570	0	0	--	--
1	12627545	1	1	--	--
1	12628096	1	1	--	--
1	12629418	0	--	Yes	1
1	12629731	0	1	--	--
1	12629887	1	1	--	--
1	12629923	1	1	--	--
1	12630716	0	--	--	--
1	12630797	1	1	Yes	1
1	12631726	1	1	--	--
1	12631952	1	1	Yes	1
1	12632086	0	1	--	--
1	12633281	1	1	--	--
1	12637258	0	0	--	--
1	12637520	0	0	--	--
1	12637545	0	1	--	--
1	12637907	0	0	--	--
1	12641711	0	--	--	--
1	12642688	1	0	--	--
1	12643362	1	1	--	--
1	12643632	1	1	--	--
1	12643947	1	1	--	--
1	12646583	0	0	--	--
1	12647750	1	1	--	--
1	12648658	1	1	--	--
1	12651074	0	0	--	--
1	12652620	1	1	--	--
1	12655585	1	0	--	--
1	12657186	0	1	--	--
1	12657200	0	--	--	--
1	12657497	0	1	--	--
1	12657586	0	0	--	--
1	12657686	0	0	--	--
1	12657764	0	0	--	--
1	12657983	0	--	--	--
1	12658083	0	0	--	--
1	12658207	1	1	--	--
1	12658288	0	0	--	--
1	12658499	0	0	--	--
1	12660636	0	0	--	--
1	12660669	0	0	--	--
1	12660988	0	1	--	--
1	12661126	0	0	--	--
1	12661637	0	0	--	--
1	12662102	0	0	--	--
1	12662138	0	0	--	--
1	12662212	0	0	--	--
1	12663169	0	0	--	--
1	12664378	1	1	--	--
1	12665108	1	1	--	--
1	12665442	1	1	Yes	1
1	12665625	0	--	Yes	1
1	12666567	0	--	--	--
1	12666648	0	--	--	--
1	12666729	0	--	--	--
1	12666886	0	--	--	--
1	12667123	0	--	--	--
1	12667767	0	--	--	--
1	12668562	1	1	--	--
1	12669323	0	--	--	--
1	12670539	0	--	--	--
1	12670684	0	--	--	--
1	12671595	0	--	--	--
1	12672318	1	1	--	--
1	12673073	0	--	--	--
1	12673577	1	1	--	--
1	12673611	0	--	--	--
1	12685632	0	0	--	--
1	12685682	0	0	--	--
1	12688284	0	0	--	--
1	12695657	0	0	--	--
1	12696119	0	0	--	--
1	12696470	0	0	--	--
1	12696811	1	1	--	--
1	12696841	1	1	--	--
1	12697074	1	0	--	--
1	12697574	0	1	--	--
1	12697670	0	1	Yes	0
1	12699744	0	--	--	--
1	12700213	1	1	--	--
1	12700911	0	--	--	--
1	12701753	0	--	--	--
1	12703278	0	--	--	--
1	12703329	0	0	Yes	0
1	12708196	0	0	--	--
1	12709990	1	1	--	--
1	12710320	0	0	--	--
1	12711294	0	1	Yes	0
1	12711779	1	1	--	--
1	12712072	0	1	Yes	0
1	12712655	1	1	--	--
1	12713146	0	--	--	--
1	12719503	0	--	--	--
1	12719676	0	--	--	--
1	12726939	0	--	--	--
1	12729849	1	1	--	--
1	12734579	0	--	Yes	1
1	12736264	0	0	--	--
1	12740342	0	--	--	--
1	12741873	0	1	--	--
1	12743733	0	0	--	--
1	12743789	0	0	--	--
1	12744455	1	1	--	--
1	12744684	1	1	--	--
1	12745858	0	0	Yes	0
1	12749442	0	1	--	--
1	12750476	0	0	--	--
1	12751196	0	0	--	--
1	12751613	0	1	--	--
1	12756062	0	--	Yes	1
1	12756671	0	--	--	--
1	12762992	0	0	--	--
1	12764303	0	0	--	--
1	12764330	0	0	Yes	0
1	12764350	0	0	--	--
1	12764356	0	0	--	--
1	12764517	0	0	--	--
1	12765101	1	0	--	--
1	12804819	1	1	--	--
1	12808532	0	--	--	--
1	12812142	1	1	--	--
1	12812443	0	--	--	--
1	12812911	1	1	--	--
1	12813599	1	1	--	--
1	12814604	1	1	--	--
1	12816165	0	--	--	--
1	12818413	0	--	--	--
1	12818760	0	--	--	--
1	12828018	0	--	--	--
1	12828353	1	1	Yes	1
1	12838324	0	--	--	--
1	12839423	0	--	--	--
1	12839429	0	--	--	--
1	12839444	0	--	--	--
1	12840353	0	--	--	--
1	12840382	0	--	--	--
1	12840525	0	0	--	--
1	12840637	0	0	--	--
1	12840704	0	0	--	--
1	12840898	0	--	--	--
1	12840970	0	1	--	--
1	12842283	1	0	--	--
1	12843519	0	1	--	--
1	12844080	1	1	--	--
1	12851748	0	0	--	--
1	12852211	0	0	--	--
1	12852305	0	--	--	--
1	12852592	0	--	--	--
1	12852687	0	1	--	--
1	12852922	0	--	--	--
1	12852972	0	0	Yes	0
1	12854350	0	--	--	--
1	12856087	1	1	--	--
1	12857152	1	1	Yes	1
1	12857407	1	1	--	--
1	12857725	0	--	--	--
1	12858924	1	1	--	--
1	12859684	0	--	--	--
1	12860588	0	1	--	--
1	12860762	1	1	--	--
1	12861660	1	1	--	--
1	12861669	1	1	--	--
1	12863414	1	1	--	--
1	12863583	1	1	--	--
1	12865293	1	1	--	--
1	12865367	1	1	Yes	1
1	12865955	1	1	--	--
1	12868456	1	1	--	--
1	12868717	0	0	--	--
1	12884046	0	0	--	--
1	12885639	0	1	--	--
1	12886778	1	1	--	--
1	12887294	1	1	--	--
1	12889410	0	--	--	--
1	12892335	0	1	--	--
1	12893769	0	0	--	--
1	12894118	0	0	--	--
1	12897069	0	0	--	--
1	12897495	0	--	--	--
1	12900008	1	1	--	--
1	12900964	0	--	--	--
1	12901875	1	1	--	--
1	12902683	1	1	--	--
1	12902792	1	1	--	--
1	12902924	1	1	--	--
1	12903041	1	1	--	--
1	12903242	0	1	--	--
1	12905433	1	1	--	--
1	12905528	0	--	--	--
1	12907954	0	--	--	--
1	12908176	0	1	--	--
1	12908941	0	0	--	--
1	12908974	0	0	--	--
1	12910281	1	1	Yes	1
1	12910753	1	1	--	--
1	12911585	1	0	--	--
1	12912260	0	1	--	--
1	12912476	1	1	--	--
1	12913551	1	1	--	--
1	12914180	0	--	--	--
1	12917255	0	0	--	--
1	12917326	0	0	--	--
1	12917380	0	0	--	--
1	12917438	0	0	--	--
1	12917446	0	0	--	--
1	12917552	0	--	--	--
1	12921670	0	0	--	--
1	12923667	0	--	--	--
1	12925100	0	--	Yes	0
1	12931199	0	--	--	--
1	12931347	0	1	--	--
1	12933116	0	0	Yes	0
1	12934380	0	1	Yes	0
1	12934860	0	--	--	--
1	12936103	0	0	--	--
1	12936223	0	1	--	--
1	12937187	0	0	--	--
1	12941054	0	--	--	--
1	12945712	1	1	--	--
1	12947232	0	--	--	--
1	12948693	0	1	Yes	0
1	12948749	0	0	--	--
1	12948763	0	1	--	--
1	12952852	1	1	--	--
1	12955576	0	0	--	--
1	12958011	0	--	--	--
1	12958094	1	1	--	--
1	12958253	1	1	--	--
1	12959477	0	--	--	--
1	12960516	0	0	--	--
1	12960549	0	--	--	--
1	12961149	0	--	--	--
1	12963521	0	0	--	--
1	12964175	1	0	--	--
1	12965720	0	1	--	--
1	12965863	0	0	--	--
1	12966642	0	--	--	--
1	12966735	1	1	--	--
1	12966834	1	1	--	--
1	12966855	1	1	--	--
1	12967759	0	0	--	--
1	12976175	0	--	--	--
1	12977661	0	--	--	--
1	12977710	0	0	--	--
1	12977743	0	0	--	--
1	12977929	0	0	--	--
1	12978958	1	0	--	--
1	12979331	1	1	Yes	1
1	12982347	0	--	Yes	1
1	12983265	1	1	--	--
1	12984213	0	1	--	--
1	12986817	0	0	--	--
1	12988338	0	0	--	--
1	12990118	0	0	--	--
1	12990129	0	0	--	--
1	12990455	0	--	Yes	0
1	12996868	1	1	--	--
1	12996893	0	1	--	--
1	12996917	0	--	--	--

## Sheet: CCWGG
chr	Cytosine position	Methylation status (MethylRAD)	Methylation status (WGBS)	RTR_target	Methylation status (RTR)
1	11002020	1	0	--	--
1	11002135	0	1	--	--
1	11008028	0	1	--	--
1	11017244	0	1	--	--
1	11021106	1	1	--	--
1	11021337	1	1	--	--
1	11028362	1	1	--	--
1	11041790	0	1	--	--
1	11042505	0	0	--	--
1	11044513	0	--	--	--
1	11053055	0	0	--	--
1	11064019	1	0	--	--
1	11069858	0	0	--	--
1	11077996	0	0	--	--
1	11096401	0	1	--	--
1	11097257	1	1	--	--
1	11097422	1	1	--	--
1	11097914	1	1	Yes	1
1	11098457	1	1	--	--
1	11101814	0	0	--	--
1	11105091	1	1	--	--
1	11108527	0	--	Yes	0
1	11118216	0	0	--	--
1	11118611	0	0	--	--
1	11119685	0	--	--	--
1	11132319	0	--	--	--
1	11143199	0	0	--	--
1	11158824	0	0	--	--
1	11160766	0	1	--	--
1	11161222	0	--	Yes	0
1	11161430	0	0	--	--
1	11165052	0	--	Yes	0
1	11176995	0	0	Yes	0
1	11181997	0	1	--	--
1	11185725	0	0	--	--
1	11188645	0	0	--	--
1	11188759	0	0	--	--
1	11195668	0	0	--	--
1	11204464	0	--	--	--
1	11204496	0	--	--	--
1	11213887	0	0	--	--
1	11222186	0	0	Yes	0
1	11231635	0	0	--	--
1	11232073	0	--	--	--
1	11235232	0	0	Yes	0
1	11235380	0	0	Yes	0
1	11238872	0	0	--	--
1	11241137	0	0	--	--
1	11242812	0	0	--	--
1	11247183	0	0	--	--
1	11247307	0	0	--	--
1	11247393	0	0	Yes	0
1	11247998	0	--	--	--
1	11248014	0	--	--	--
1	11250995	0	0	--	--
1	11253002	0	1	--	--
1	11254177	0	1	--	--
1	11257067	0	0	--	--
1	11267452	0	0	--	--
1	11268098	0	0	--	--
1	11268269	1	0	--	--
1	11269154	0	0	Yes	0
1	11269220	0	1	--	--
1	11269587	0	1	--	--
1	11270987	0	0	--	--
1	11272037	0	0	--	--
1	11273997	0	1	Yes	0
1	11274244	0	0	--	--
1	11275587	0	1	--	--
1	11278372	0	0	--	--
1	11281284	0	1	--	--
1	11289390	0	1	--	--
1	11290510	0	0	--	--
1	11292100	0	0	--	--
1	11295789	0	0	Yes	0
1	11302677	1	1	--	--
1	11304719	1	1	Yes	0
1	11307876	0	--	--	--
1	11307891	1	1	--	--
1	11308593	0	--	Yes	1
1	11327470	0	1	Yes	0
1	11333499	0	0	--	--
1	11341749	0	0	Yes	0
1	11341877	0	0	--	--
1	11342881	0	0	--	--
1	11344731	0	1	--	--
1	11351370	1	0	--	--
1	11355199	0	0	Yes	0
1	11360693	0	0	--	--
1	11361479	0	1	--	--
1	11366443	1	0	Yes	1
1	11376370	0	0	--	--
1	11377518	0	0	--	--
1	11380153	0	0	Yes	0
1	11383268	0	0	--	--
1	11395504	0	0	Yes	0
1	11399180	0	0	--	--
1	11410184	1	1	--	--
1	11411404	0	0	--	--
1	11412771	0	--	--	--
1	11413125	0	1	--	--
1	11415388	0	0	--	--
1	11422988	0	1	--	--
1	11425212	0	0	--	--
1	11428853	0	--	--	--
1	11431209	0	0	Yes	0
1	11435226	0	0	--	--
1	11436778	0	0	--	--
1	11437942	0	1	Yes	0
1	11438344	0	--	Yes	0
1	11440277	0	0	--	--
1	11442993	0	0	--	--
1	11449629	0	--	--	--
1	11457357	0	--	--	--
1	11459936	0	0	--	--
1	11461521	0	0	--	--
1	11465724	0	0	--	--
1	11467263	1	0	--	--
1	11471305	0	--	--	--
1	11473295	0	--	--	--
1	11477304	0	0	--	--
1	11481389	0	0	--	--
1	11482001	0	0	--	--
1	11484984	0	1	--	--
1	11487699	0	1	--	--
1	11492098	0	0	--	--
1	11492225	0	1	--	--
1	11493459	0	1	--	--
1	11497475	0	1	--	--
1	11497823	0	--	--	--
1	11503823	1	1	--	--
1	11504050	1	1	--	--
1	11504776	0	--	--	--
1	11508722	0	--	--	--
1	11509557	0	--	--	--
1	11519771	0	1	--	--
1	11520011	1	1	--	--
1	11528167	0	0	Yes	0
1	11529465	0	0	--	--
1	11538355	0	0	Yes	0
1	11541159	0	0	--	--
1	11542613	0	0	--	--
1	11553149	0	0	Yes	0
1	11556264	0	1	--	--
1	11560462	0	0	--	--
1	11562603	0	--	--	--
1	11566260	0	0	--	--
1	11566691	0	1	Yes	0
1	11567638	0	--	--	--
1	11567894	0	0	--	--
1	11587544	0	0	--	--
1	11588135	0	0	--	--
1	11588243	0	--	--	--
1	11589490	0	0	--	--
1	11602713	0	1	--	--
1	11615737	0	0	--	--
1	11615851	0	0	--	--
1	11616346	0	0	--	--
1	11635270	0	0	--	--
1	11640290	0	--	--	--
1	11646791	0	0	--	--
1	11653265	0	--	--	--
1	11657645	0	1	--	--
1	11659355	0	0	--	--
1	11667029	0	--	--	--
1	11667631	0	0	--	--
1	11671128	0	0	Yes	0
1	11671624	0	0	--	--
1	11674999	0	0	--	--
1	11679726	0	0	--	--
1	11682005	0	0	--	--
1	11683309	0	0	--	--
1	11683482	0	--	Yes	0
1	11690820	0	--	--	--
1	11694603	0	0	--	--
1	11696861	0	0	--	--
1	11697637	0	0	--	--
1	11697739	1	0	--	--
1	11698016	0	0	Yes	0
1	11698366	0	1	--	--
1	11702697	0	--	--	--
1	11703452	0	0	--	--
1	11705206	0	1	--	--
1	11705213	0	1	--	--
1	11710037	0	0	--	--
1	11715469	0	1	--	--
1	11715493	0	0	--	--
1	11715549	1	0	--	--
1	11739695	0	0	--	--
1	11741049	0	0	Yes	0
1	11741134	0	1	Yes	0
1	11744357	0	0	--	--
1	11744721	0	0	--	--
1	11746547	0	0	--	--
1	11747562	0	--	--	--
1	11748408	0	0	--	--
1	11753342	0	--	--	--
1	11753826	1	1	--	--
1	11757154	0	0	--	--
1	11760518	0	0	--	--
1	11762245	0	0	--	--
1	11788705	0	0	--	--
1	11795981	0	0	--	--
1	11798049	0	0	Yes	0
1	11800049	0	0	--	--
1	11811061	0	0	Yes	0
1	11813515	0	0	Yes	0
1	11822721	0	--	--	--
1	11828402	0	0	--	--
1	11834961	0	--	--	--
1	11840848	0	0	--	--
1	11841196	0	0	Yes	0
1	11845454	0	0	--	--
1	11850661	0	0	--	--
1	11851301	0	--	Yes	0
1	11851654	0	--	--	--
1	11851681	0	0	--	--
1	11852034	0	--	--	--
1	11853011	0	0	--	--
1	11854652	0	0	--	--
1	11855836	0	0	--	--
1	11856849	0	--	--	--
1	11879066	0	0	--	--
1	11879604	0	0	--	--
1	11884021	0	1	--	--
1	11884053	0	0	Yes	0
1	11885074	0	0	--	--
1	11903836	1	0	--	--
1	11904991	0	0	--	--
1	11905749	0	0	--	--
1	11907825	0	1	--	--
1	11911779	0	0	--	--
1	11912998	0	0	--	--
1	11914462	0	0	--	--
1	11915424	0	1	--	--
1	11918877	0	0	--	--
1	11919812	0	1	--	--
1	11920785	1	0	--	--
1	11933049	0	0	--	--
1	11935439	1	1	--	--
1	11939580	0	0	--	--
1	11943090	0	0	--	--
1	11944142	0	0	Yes	0
1	11947593	0	1	--	--
1	11949467	0	0	--	--
1	11954910	0	0	--	--
1	11959442	1	1	--	--
1	11966551	0	--	--	--
1	11967999	0	0	--	--
1	11969216	0	0	--	--
1	11976650	0	0	--	--
1	11977888	0	1	--	--
1	11978283	0	0	--	--
1	11984870	1	1	--	--
1	12004285	0	0	--	--
1	12011646	0	0	--	--
1	12024020	0	0	--	--
1	12025053	0	0	--	--
1	12043101	0	0	--	--
1	12045142	0	0	--	--
1	12047582	0	0	--	--
1	12049082	0	1	--	--
1	12058377	0	--	--	--
1	12059683	0	0	--	--
1	12065720	0	0	Yes	0
1	12065949	0	0	--	--
1	12069803	0	0	--	--
1	12070311	0	1	--	--
1	12080793	1	1	--	--
1	12081741	0	0	Yes	0
1	12083941	0	1	Yes	0
1	12090314	0	1	--	--
1	12091008	0	0	--	--
1	12092590	0	0	--	--
1	12094326	0	0	--	--
1	12096532	0	--	--	--
1	12101340	0	0	--	--
1	12101481	0	0	--	--
1	12102557	0	--	--	--
1	12112809	0	--	--	--
1	12116171	1	0	--	--
1	12116388	0	--	--	--
1	12118196	0	0	--	--
1	12120261	0	--	--	--
1	12122004	0	0	Yes	0
1	12123112	0	0	--	--
1	12124191	0	--	--	--
1	12132604	0	0	--	--
1	12135382	0	0	--	--
1	12137640	0	--	--	--
1	12139026	1	1	--	--
1	12140566	1	1	--	--
1	12153822	0	--	--	--
1	12156933	0	0	Yes	0
1	12158108	0	--	--	--
1	12158603	0	0	--	--
1	12164601	0	0	--	--
1	12174934	0	--	--	--
1	12205256	0	0	--	--
1	12205472	0	0	--	--
1	12205686	0	0	--	--
1	12206415	0	0	--	--
1	12207225	0	1	--	--
1	12207459	0	--	--	--
1	12207494	0	1	--	--
1	12208266	0	1	--	--
1	12208316	0	1	--	--
1	12210381	0	0	--	--
1	12211173	0	0	--	--
1	12212455	0	0	--	--
1	12217061	0	0	Yes	0
1	12219599	0	0	--	--
1	12220344	0	0	--	--
1	12221722	0	0	Yes	0
1	12226131	0	0	--	--
1	12232292	0	1	--	--
1	12233065	0	0	--	--
1	12238260	0	1	--	--
1	12245095	0	0	--	--
1	12245827	0	0	--	--
1	12246410	0	1	Yes	0
1	12268602	0	1	--	--
1	12268615	0	0	--	--
1	12281208	0	0	--	--
1	12292503	1	1	--	--
1	12293314	1	1	--	--
1	12304680	0	0	--	--
1	12311433	0	1	--	--
1	12313287	0	0	--	--
1	12319246	1	0	--	--
1	12333100	0	0	--	--
1	12350714	0	0	--	--
1	12351856	0	0	--	--
1	12352691	0	0	--	--
1	12353127	0	0	--	--
1	12354158	0	0	--	--
1	12361716	1	1	--	--
1	12362114	1	1	Yes	1
1	12368868	0	--	--	--
1	12377828	1	1	--	--
1	12377981	1	1	--	--
1	12379347	1	1	--	--
1	12388874	0	0	--	--
1	12394877	0	0	--	--
1	12400829	0	0	Yes	0
1	12404105	0	1	--	--
1	12405797	0	--	--	--
1	12407509	1	1	--	--
1	12408107	1	1	--	--
1	12414271	0	0	--	--
1	12419079	0	--	--	--
1	12419813	0	0	--	--
1	12420020	0	0	--	--
1	12420271	0	0	--	--
1	12428986	0	0	--	--
1	12438566	0	0	--	--
1	12438690	0	0	--	--
1	12442723	0	--	--	--
1	12446550	1	1	--	--
1	12446998	1	1	Yes	1
1	12448778	0	0	Yes	0
1	12451781	0	0	--	--
1	12453154	0	0	Yes	0
1	12461078	0	0	--	--
1	12461676	0	1	Yes	0
1	12463810	0	0	--	--
1	12464190	0	--	Yes	0
1	12482774	0	0	--	--
1	12483187	0	--	--	--
1	12483373	0	--	--	--
1	12493074	1	0	--	--
1	12497951	1	1	--	--
1	12505091	0	1	--	--
1	12509565	1	1	Yes	1
1	12514509	1	1	--	--
1	12515367	1	1	--	--
1	12521946	0	0	--	--
1	12522938	0	0	--	--
1	12523814	1	1	--	--
1	12530282	1	1	Yes	1
1	12531645	0	1	--	--
1	12539547	0	0	--	--
1	12552148	0	0	--	--
1	12552462	0	1	--	--
1	12566276	1	1	--	--
1	12582939	0	--	--	--
1	12585527	1	0	--	--
1	12587180	0	--	--	--
1	12588172	0	0	--	--
1	12588457	0	0	--	--
1	12589367	0	0	--	--
1	12598755	0	0	--	--
1	12599661	0	0	--	--
1	12599698	0	0	--	--
1	12599722	0	1	--	--
1	12601102	0	0	--	--
1	12603452	0	0	--	--
1	12607506	0	1	--	--
1	12608876	0	0	--	--
1	12610098	0	0	--	--
1	12624093	0	1	--	--
1	12637265	0	1	--	--
1	12637509	0	0	--	--
1	12638465	0	1	Yes	0
1	12641469	0	0	--	--
1	12644753	0	0	--	--
1	12647933	0	0	--	--
1	12653549	1	1	--	--
1	12661166	0	0	--	--
1	12662762	0	--	--	--
1	12664498	0	--	--	--
1	12667102	0	--	--	--
1	12668689	1	1	--	--
1	12668852	1	1	--	--
1	12670559	0	1	--	--
1	12672483	1	1	--	--
1	12693322	0	0	--	--
1	12694953	0	1	--	--
1	12696914	0	1	--	--
1	12697108	0	0	--	--
1	12701704	0	--	--	--
1	12713879	0	--	Yes	0
1	12723423	1	1	--	--
1	12737887	0	0	Yes	0
1	12740568	1	1	--	--
1	12746551	0	0	--	--
1	12751779	0	1	--	--
1	12752422	0	--	--	--
1	12764625	0	--	--	--
1	12840882	0	1	--	--
1	12849819	1	1	--	--
1	12852657	0	0	--	--
1	12857216	1	1	--	--
1	12859017	1	1	--	--
1	12861831	1	1	--	--
1	12880971	0	0	--	--
1	12885238	0	--	--	--
1	12891724	0	0	--	--
1	12894231	0	0	--	--
1	12897261	0	0	--	--
1	12905985	1	1	--	--
1	12911847	0	1	--	--
1	12912054	0	--	--	--
1	12913786	0	0	--	--
1	12918445	1	0	--	--
1	12938382	0	0	--	--
1	12956413	0	0	--	--
1	12959979	0	1	--	--
1	12965575	0	0	--	--
1	12969710	0	--	--	--
1	12971534	0	0	--	--
1	12980773	0	1	--	--
1	12987397	0	0	--	--
1	12998152	1	1	--	--
1	11001720	0	0	--	--
1	11005287	0	1	--	--
1	11009519	0	0	--	--
1	11014066	0	1	--	--
1	11018920	0	0	--	--
1	11027275	1	0	--	--
1	11037495	0	0	--	--
1	11037770	0	0	--	--
1	11040460	0	--	--	--
1	11040838	0	0	Yes	0
1	11041204	1	0	--	--
1	11041607	0	0	--	--
1	11053191	0	--	--	--
1	11064805	0	--	--	--
1	11065313	1	1	--	--
1	11066847	1	1	--	--
1	11078610	0	--	--	--
1	11087188	1	0	--	--
1	11097682	1	1	--	--
1	11097745	1	1	--	--
1	11098643	1	1	--	--
1	11098990	1	1	--	--
1	11104514	0	0	--	--
1	11104954	0	--	--	--
1	11130162	0	1	--	--
1	11130626	0	0	--	--
1	11131255	0	--	--	--
1	11141871	0	0	--	--
1	11144378	0	--	--	--
1	11160955	0	1	--	--
1	11161795	0	0	--	--
1	11170042	0	0	--	--
1	11191074	0	0	--	--
1	11195453	0	1	--	--
1	11215217	0	--	--	--
1	11216659	0	0	--	--
1	11217789	0	0	--	--
1	11233120	0	0	--	--
1	11235410	0	0	--	--
1	11250499	0	0	--	--
1	11251137	0	0	--	--
1	11251621	0	0	--	--
1	11256414	0	0	--	--
1	11262322	0	1	--	--
1	11267651	0	0	--	--
1	11274127	0	0	--	--
1	11275303	0	0	--	--
1	11276479	0	0	--	--
1	11278332	0	0	--	--
1	11281352	0	0	--	--
1	11293501	0	0	--	--
1	11296268	0	0	--	--
1	11298095	0	0	--	--
1	11304825	0	--	--	--
1	11313631	0	0	--	--
1	11314386	0	--	--	--
1	11323346	1	1	--	--
1	11323728	1	1	--	--
1	11328231	0	--	--	--
1	11329436	0	1	--	--
1	11332311	0	--	--	--
1	11333367	0	0	--	--
1	11337823	0	--	--	--
1	11339006	0	0	--	--
1	11339539	0	0	--	--
1	11346837	0	0	--	--
1	11351425	0	--	--	--
1	11354862	0	1	--	--
1	11359588	0	0	--	--
1	11360529	0	--	--	--
1	11361006	0	--	--	--
1	11361873	0	0	--	--
1	11362435	0	0	--	--
1	11365464	0	0	--	--
1	11371791	0	--	--	--
1	11371953	0	0	--	--
1	11373202	0	--	--	--
1	11388644	0	0	--	--
1	11390229	0	0	--	--
1	11392849	0	0	--	--
1	11395718	0	0	--	--
1	11401214	0	0	--	--
1	11401781	0	0	--	--
1	11401876	0	0	--	--
1	11403094	1	0	--	--
1	11404796	0	0	--	--
1	11415510	0	0	--	--
1	11418353	0	1	--	--
1	11431756	0	0	--	--
1	11432150	0	0	--	--
1	11432292	0	0	--	--
1	11437785	0	0	--	--
1	11441388	1	1	--	--
1	11449151	0	0	--	--
1	11449800	0	0	--	--
1	11459174	0	1	--	--
1	11460755	0	0	--	--
1	11461456	0	0	--	--
1	11462025	0	0	Yes	0
1	11462373	0	0	--	--
1	11465890	0	--	--	--
1	11470801	0	--	--	--
1	11473221	0	1	--	--
1	11480934	0	0	--	--
1	11488677	0	0	--	--
1	11493300	1	1	--	--
1	11500016	0	0	--	--
1	11504131	0	--	--	--
1	11505658	1	1	--	--
1	11506074	0	--	--	--
1	11507170	1	1	Yes	1
1	11510335	0	--	--	--
1	11518971	1	1	Yes	1
1	11530028	0	1	--	--
1	11534008	0	1	--	--
1	11536686	1	1	--	--
1	11538604	0	0	--	--
1	11546697	0	0	--	--
1	11553830	0	0	Yes	0
1	11554209	0	0	--	--
1	11554913	1	1	--	--
1	11557203	0	0	--	--
1	11557308	0	0	Yes	0
1	11560487	0	0	--	--
1	11561535	0	0	--	--
1	11567710	0	0	--	--
1	11578088	0	0	--	--
1	11580181	0	0	--	--
1	11582633	0	0	--	--
1	11587293	0	0	--	--
1	11598789	0	0	--	--
1	11602562	0	1	--	--
1	11602657	0	0	--	--
1	11604050	0	1	--	--
1	11609756	0	--	--	--
1	11614419	0	0	--	--
1	11626466	0	--	--	--
1	11644680	0	--	--	--
1	11646518	0	0	--	--
1	11646806	0	0	--	--
1	11658212	1	0	--	--
1	11662952	0	--	--	--
1	11664482	0	0	--	--
1	11664945	0	0	--	--
1	11673962	0	1	--	--
1	11675080	0	0	--	--
1	11685921	0	0	--	--
1	11694411	0	0	--	--
1	11698457	0	0	--	--
1	11704970	1	1	--	--
1	11713544	0	0	--	--
1	11717295	0	0	--	--
1	11733175	1	1	--	--
1	11743883	0	0	--	--
1	11744000	0	--	--	--
1	11744514	0	0	--	--
1	11750116	0	0	--	--
1	11753880	1	1	--	--
1	11755937	0	--	--	--
1	11757022	0	--	--	--
1	11773119	0	0	Yes	0
1	11775304	0	1	--	--
1	11776575	0	--	--	--
1	11779587	0	0	--	--
1	11780414	0	1	Yes	0
1	11784373	0	0	Yes	0
1	11784415	0	0	Yes	0
1	11784764	0	1	--	--
1	11788027	0	--	Yes	0
1	11808623	0	0	--	--
1	11813581	0	0	--	--
1	11820572	0	0	--	--
1	11825513	0	0	--	--
1	11846492	0	0	--	--
1	11847766	0	0	--	--
1	11848204	0	1	--	--
1	11849788	0	0	--	--
1	11850689	0	0	--	--
1	11851074	0	0	--	--
1	11853531	0	0	--	--
1	11854048	1	0	--	--
1	11854359	0	0	Yes	0
1	11854971	0	0	Yes	0
1	11856403	0	--	--	--
1	11864166	0	--	--	--
1	11866587	0	0	--	--
1	11866896	0	0	Yes	0
1	11877550	1	0	--	--
1	11883873	0	0	--	--
1	11884035	0	0	--	--
1	11884347	0	--	--	--
1	11884589	0	0	--	--
1	11886250	0	0	--	--
1	11886453	0	0	--	--
1	11894775	0	--	--	--
1	11903354	0	0	--	--
1	11906188	0	--	--	--
1	11906389	0	0	--	--
1	11911911	0	0	--	--
1	11912749	0	0	--	--
1	11913155	0	1	--	--
1	11913393	0	0	--	--
1	11918535	0	0	--	--
1	11918828	0	0	Yes	0
1	11921234	0	1	--	--
1	11922044	0	0	Yes	0
1	11923525	0	0	--	--
1	11932714	0	0	--	--
1	11936017	0	--	Yes	0
1	11944270	0	--	--	--
1	11946877	0	0	--	--
1	11948875	0	1	--	--
1	11956887	0	--	--	--
1	11957144	0	0	--	--
1	11960995	1	1	Yes	1
1	11963308	0	1	--	--
1	11965070	0	--	--	--
1	11965428	0	0	--	--
1	11968639	0	0	--	--
1	11970256	0	0	--	--
1	11971001	0	0	--	--
1	11976860	0	0	Yes	0
1	11987695	0	--	Yes	0
1	12002670	0	0	--	--
1	12019104	0	--	--	--
1	12027872	0	1	--	--
1	12038142	1	1	Yes	1
1	12043899	0	1	--	--
1	12054031	0	1	--	--
1	12056960	0	0	--	--
1	12057770	0	--	--	--
1	12058366	0	1	--	--
1	12064897	0	1	--	--
1	12069008	0	--	--	--
1	12072769	0	0	--	--
1	12074544	0	0	--	--
1	12074975	0	0	--	--
1	12085290	0	0	Yes	0
1	12088011	0	0	--	--
1	12088027	0	0	--	--
1	12088245	0	1	--	--
1	12090184	1	0	--	--
1	12093112	0	0	--	--
1	12093576	0	0	--	--
1	12093912	0	0	--	--
1	12094770	0	0	--	--
1	12101616	0	1	--	--
1	12101894	0	1	Yes	0
1	12106689	0	0	--	--
1	12112037	0	0	--	--
1	12112081	0	0	--	--
1	12113918	0	0	--	--
1	12118028	0	1	--	--
1	12120769	0	--	--	--
1	12121895	0	0	--	--
1	12122377	0	0	Yes	0
1	12125259	0	0	--	--
1	12126872	0	0	--	--
1	12127668	0	0	--	--
1	12136060	0	0	--	--
1	12138833	0	--	--	--
1	12146527	0	1	--	--
1	12156834	0	0	--	--
1	12158363	0	--	--	--
1	12160443	0	--	--	--
1	12165011	0	--	--	--
1	12168263	0	0	--	--
1	12171648	0	1	Yes	0
1	12177264	0	--	--	--
1	12184668	0	--	--	--
1	12187846	0	0	--	--
1	12189660	0	1	--	--
1	12193371	0	--	--	--
1	12202142	0	0	Yes	0
1	12203151	0	--	--	--
1	12205344	0	0	--	--
1	12206748	0	1	--	--
1	12207705	0	0	--	--
1	12208848	0	1	--	--
1	12221914	0	0	--	--
1	12222121	0	0	--	--
1	12234490	0	--	--	--
1	12235594	0	0	--	--
1	12236453	0	--	--	--
1	12240197	0	0	--	--
1	12242006	0	0	--	--
1	12242908	0	0	--	--
1	12244335	0	1	--	--
1	12260089	0	0	--	--
1	12287962	0	0	--	--
1	12292227	0	--	--	--
1	12292452	1	1	Yes	1
1	12292643	1	1	--	--
1	12304944	0	0	--	--
1	12309506	0	1	--	--
1	12314087	0	0	--	--
1	12314124	0	0	--	--
1	12315097	1	1	--	--
1	12317931	1	1	Yes	1
1	12324165	1	0	--	--
1	12326076	0	0	--	--
1	12330446	0	1	--	--
1	12330824	0	0	--	--
1	12338960	1	1	--	--
1	12346853	1	1	--	--
1	12351846	0	0	--	--
1	12352759	0	0	--	--
1	12353262	0	0	--	--
1	12355227	0	0	Yes	0
1	12368750	1	0	--	--
1	12373463	0	--	--	--
1	12379103	1	1	--	--
1	12379588	1	1	Yes	1
1	12383624	0	--	Yes	0
1	12384445	0	0	--	--
1	12384973	0	0	--	--
1	12387367	0	1	--	--
1	12390610	0	0	Yes	0
1	12395537	0	--	--	--
1	12396397	0	--	--	--
1	12405750	1	1	--	--
1	12408386	1	1	--	--
1	12413533	0	--	--	--
1	12414247	0	0	Yes	0
1	12416213	0	0	--	--
1	12418405	0	0	Yes	0
1	12427596	0	0	--	--
1	12429247	0	--	--	--
1	12430532	0	0	--	--
1	12431139	0	0	--	--
1	12431867	0	0	--	--
1	12437303	0	0	--	--
1	12448910	0	0	--	--
1	12451226	0	--	--	--
1	12451913	0	1	--	--
1	12452604	1	0	--	--
1	12456409	1	0	--	--
1	12461018	0	--	--	--
1	12461397	0	0	--	--
1	12461995	0	0	--	--
1	12463243	1	1	--	--
1	12463781	0	0	--	--
1	12468020	1	1	Yes	0
1	12486974	0	0	--	--
1	12487777	0	--	--	--
1	12498660	1	1	--	--
1	12504582	0	1	Yes	0
1	12506585	0	--	Yes	0
1	12508532	0	--	--	--
1	12520756	0	0	--	--
1	12521594	0	0	--	--
1	12522693	0	1	--	--
1	12523606	0	--	--	--
1	12533307	0	0	--	--
1	12534284	0	0	--	--
1	12534406	0	0	--	--
1	12535542	0	1	--	--
1	12540384	0	0	Yes	0
1	12545964	0	--	--	--
1	12551165	0	0	--	--
1	12552302	0	0	--	--
1	12556941	0	--	Yes	1
1	12561780	0	1	--	--
1	12561868	0	--	Yes	1
1	12565311	0	0	--	--
1	12581906	0	1	--	--
1	12584771	0	0	--	--
1	12585035	0	--	--	--
1	12585619	0	1	--	--
1	12586352	0	0	--	--
1	12587518	0	--	--	--
1	12605690	0	0	--	--
1	12616070	0	0	Yes	0
1	12623999	0	0	--	--
1	12632168	0	0	Yes	0
1	12637175	0	1	--	--
1	12641183	0	0	--	--
1	12645192	1	1	--	--
1	12647391	0	0	--	--
1	12648145	0	0	--	--
1	12648435	0	0	--	--
1	12651415	1	1	--	--
1	12657421	0	0	--	--
1	12665809	1	1	--	--
1	12667916	0	--	--	--
1	12671782	0	--	--	--
1	12686906	0	1	--	--
1	12690326	0	0	Yes	0
1	12696822	0	0	--	--
1	12700074	1	1	--	--
1	12700476	0	--	--	--
1	12700989	0	--	--	--
1	12708203	0	0	Yes	0
1	12715026	0	--	--	--
1	12736931	1	1	--	--
1	12740276	1	1	--	--
1	12740609	1	1	--	--
1	12743575	0	0	--	--
1	12748085	1	0	--	--
1	12751499	0	--	--	--
1	12764227	0	0	--	--
1	12809512	1	0	--	--
1	12832051	0	--	--	--
1	12834736	0	--	--	--
1	12836196	1	1	--	--
1	12852885	0	0	--	--
1	12857693	1	1	Yes	1
1	12867467	0	0	--	--
1	12868776	0	0	--	--
1	12886427	1	1	--	--
1	12891234	0	--	--	--
1	12906121	1	1	--	--
1	12910378	1	1	--	--
1	12911215	0	0	--	--
1	12911413	0	0	--	--
1	12912138	0	0	--	--
1	12912631	0	0	Yes	0
1	12916091	0	--	--	--
1	12921300	0	1	--	--
1	12936149	0	0	--	--
1	12937646	0	0	Yes	0
1	12951185	1	1	--	--
1	12951463	0	1	--	--
1	12959769	1	1	--	--
1	12964978	0	--	--	--
1	12970549	0	0	--	--
1	12971469	0	0	--	--
1	12972524	0	1	--	--
1	12973993	0	0	Yes	0
1	12982205	1	0	--	--
1	12986839	0	1	--	--
1	12987376	0	0	--	--
