# Supplementary material for: MethylRAD: a simple and scalable method for genome-wide DNA methylation profiling using methylation-dependent restriction enzymes
Source: Open Biol. 2015 Nov 27;5(11):150130. doi: 10.1098/rsob.150130 (PMC4680569; doi:10.1098/rsob.150130)
Supplement: Table S4 [file rsob150130supp3.xlsx]

## Sheet: Sheet1
Tag ID	Sequence	Methylation Site	Chromosome	Scaffold ID	Scaffold Position	P-Value	logFC	O1	O2	O3	O4	O5	O6	O7	O8	O9	O10	O11	O12	W1	W2	W3	W4	W5	W6	W7	W8	W9	W10	W11	W12
683	TGTATGACAATACCCCGGATACCCCAATCCCC	CCGG	1	scaffold4421	91097	2.16277e-07	-4.40636	19.3995	0.138014	27.533	4.8703	6.84507	5.69962	16.7847	0.913196	11.914	12.2514	0.248323	0	0.768864	0.810714	0.564889	0.605291	0	0	0	0	0.846856	0	0.17569	0.686601
1079	GCAATTATAGTTGGCCGGTAGATGCCTGGCAT	CCGG	1	scaffold716323	479047	2.90375e-13	7.63977	0	0	0	0	0	0	0	0	0	0	0	0	1.53773	4.45893	1.55345	2.9054	0	2.96888	2.74653	0.0724436	5.54305	0.0719188	4.74362	0.0858251
1243	ACCGCAACCCCTCCCCGGTCTATTTCAAGTAG	CCGG	1	scaffold5979	36317	8.40563e-08	-6.86078	2.10058	0.138014	1.79285	0	0	3.54067	7.40051	0	4.97675	6.08767	0	0	0	0	0	0	0	0	0.0704238	0	0	0	0	0
2412	ATGACGATCTCCAGCCGGAAATCACAACTAGT	CCGG	1	scaffold1883	475318	1.76119e-07	-5.34823	0.617817	0	0.768363	0	0	0.172716	1.44958	0.84295	0.754053	0.684863	0.331098	0	0	0	0	0	0	0	0	0	0	0	0	0
2525	TGTAACCTAAAATCCCGGTGGTTTTTTGTCTT	CCGG	1	scaffold1883	1383322	5.75269e-09	-6.01521	1.60632	0	1.40867	0.121757	0	0.172716	1.83105	1.96688	0.829459	0.989246	0.413872	0	0	0	0	0	0	0	0	0	0	0	0	0
3485	TGGTGTGCCACTTTCCGGCTACCGATAATCTG	CCGG	1	scaffold2891	619760	2.08372e-07	4.34023	0.864944	1.65616	1.79285	3.89624	1.18472	0.0863579	0.152588	0.702458	0.301621	0.532671	0.248323	0.0825635	23.4504	53.372	21.4658	20.5799	20.8587	0.0674745	16.9017	41.0755	0.230961	0.503431	0	0.17165
3616	AACCTTAAATGACACCGGCTGTAAATAATGTT	CCGG	1	scaffold10685	828852	3.35955e-10	6.62675	0.247127	0	0.12806	0	0.131636	0.0863579	0.0762939	0.140492	0.0754053	0.304383	0	0.165127	0	20.2679	25.7025	13.9217	0.147934	42.1715	0.352119	0	1.38576	30.2059	0.17569	1.0299
3816	GTATTGAATAATATCCGGCTGCTGATTAAATC	CCGG	1	scaffold11173	350643	2.82174e-13	9.64411	0	0	0	0	0	0	0	0	0	0	0	0	4.10061	3.37798	16.2406	5.32656	0	18.623	0.0704238	0	0	14.2399	17.1297	18.2808
3817	ACTCGTGTACCTGCCCGGTAGGTAATTTGTGT	CCGG	1	scaffold11173	350985	9.3955e-10	7.50711	0	0	0	0	0	0	0	0	0	0	0	0	1.92216	2.56726	6.63745	1.21058	0	0.0674745	0	0	0	4.74664	3.42595	3.94796
5450	CCGCCCCTCTCCCCCCGGGGGGGTTATACCCT	CCGG	2	scaffold10573	363114	3.43573e-09	-7.3945	4.07759	0.138014	4.73824	0.243515	0	1.98623	3.89099	0	2.18676	7.00082	0	0	0	0	0	0	0	0	0	0	0	0	0	0
6658	ATTGTCTGAGTCTACCGGGATTAGTGACGCGC	CCGG	2	scaffold716337	11924	1.87676e-08	-4.25079	2.10058	0	1.02448	2.92218	1.18472	0.0863579	0.457763	2.73959	1.96054	0.608767	0.579421	0.577945	0	0.540476	0	0	0	0.0674745	0	0	0	0	0	0
9171	GGCCGTTTTGGAAACCGGCCCTTTATCATACA	CCGG	2	scaffold11171	857622	3.31317e-09	7.8001	0	0	0	0	0	0	0	0	0	0	0	0	8.20122	3.91845	1.12978	3.99492	0.147934	0	0	0	6.08196	9.34944	0.0878448	0
10656	GTATGGAATGAAGGCCGGAGGGTTGTTGAGTT	CCGG	3	scaffold4341	2322	3.5638e-12	9.22607	0	0	0	0	0	0	0.152588	0.0702458	0	0	0	0.0825635	0	5.81012	4.09545	11.8637	4.88181	0	0	23.9064	50.4264	9.49328	9.13586	121.528
11848	ATTTCAAAAAGTGACCGGAAGCTAAAACAAAC	CCGG	3	scaffold7713	855069	3.76873e-09	6.5098	0	0	0	0	0	0	0	0	0	0	0	0	2.05031	0	1.12978	1.08952	0.295868	0	0	2.10087	1.46275	3.16443	0	1.28738
12050	AGTGTAGTTATAGACCGGTGGTCTCTAAGGCA	CCGG	3	scaffold7021	929757	1.9525e-10	11.0146	0	0.138014	0	0.121757	0.263272	0	0	0	0	0	0	0	367.005	194.031	271.006	0.363174	0	0.0674745	29.2259	0	0.153974	0.143838	0.0878448	217.996
12163	GATACTTTCACACACCGGGCACACAATATGTA	CCGG	3	scaffold3575	256288	2.22426e-21	9.72336	0	0	0	0	0	0	0	0	0	0	0	0	1.28144	12.431	10.5917	19.7325	26.4801	0	8.52128	12.6776	12.6258	12.2262	0.0878448	5.06368
12985	AAGTTTCATTCGGCCCGGCCAGGTATCAAATT	CCGG	3	scaffold8937	843896	1.74658e-12	9.80237	0	0	0	0	0	0	0	0	0	0	0	0	0	0	11.5802	0	0	16.1264	14.7186	21.0811	0.153974	11.6508	13.2646	19.654
17053	AAGGTAAGGCTCCTCCGGTATCTAGGGAAAGG	CCGG	4	scaffold10201	617958	3.2908e-14	9.88132	0	0	0	0	0	0	0	0	0	0	0	0	11.9174	15.1333	12.71	12.8322	0	0	13.4509	16.8794	0.0769869	0	13.3524	25.5759
17054	AGGGAAAGGCTCCTCCGGTAACTAGATTAAGG	CCGG	4	scaffold10201	617981	2.35194e-10	7.02782	0	0	0	0	0	0	0	0	0	0	0	0	2.30659	0.945833	3.24811	2.54222	0	0	1.54932	1.59376	0	0	2.89888	2.4031
17066	GCGTAATATATGTACCGGTACCTCTTTAATTT	CCGG	4	scaffold10201	692264	1.74171e-07	-2.93386	10.9971	8.69486	8.45199	2.55691	4.87053	6.47684	6.79016	5.8304	8.36999	5.93548	10.264	8.58661	0.128144	0.270238	0.564889	4.60021	0.887603	0.0674745	0.0704238	0.0724436	3.92633	0.719188	0.351379	0.257475
19538	CAAAGAAATAAGATCCGGAAGGGTTTACCTGC	CCGG	4	scaffold1255	595790	6.7298e-11	-5.15001	0.37069	0	0.896423	0.97406	0.65818	0.345431	0.457763	1.82639	1.80973	0.91315	0.413872	0.247691	0	0.135119	0	0	0	0	0	0	0	0	0	0
19613	ACATATCATAGCTACCGGGCACAGCTGACCGG	CCGG	4	scaffold1063	115248	9.0661e-08	4.18008	0	0	0	0	0	0	0	0	0	0.152192	0	0	0.128144	0.270238	1.271	0.726349	0.295868	0	0.985933	0.941767	0.384934	0.215756	0.439224	0
20020	ACCGCAGGGTAAGTCCGGCCACCCCTGATATT	CCGG	4	scaffold716189	22730	2.01785e-08	-8.15277	0	0	11.3974	0	0	17.3579	19.8364	18.7556	0	19.1001	0	19.1547	0	0	0	0	0	0.0674745	0.0704238	0	0	0.0719188	0	0
20460	TCCGGGACAAGATTCCGGGGGATGGATGTGTC	CCGG	4	scaffold11141	864832	4.5053e-08	-4.68966	0.37069	0	0.640302	0.608787	0.65818	0.0863579	0.38147	0.421475	0.377027	0.0760959	0	0.247691	0	0	0	0	0	0	0	0	0	0	0	0
20461	GGGGATGGATGTGTCCGGGTACGTCAGACCTA	CCGG	4	scaffold11141	864849	4.04174e-10	-5.87588	1.72989	0	2.43315	1.58285	1.31636	0.0863579	0.228882	0.561967	0.678648	0.380479	0	0.495381	0	0	0	0	0	0	0	0	0	0	0	0
20462	GGGCTATAAATGTTCCGGTACGGCCAATTCCT	CCGG	4	scaffold11141	865578	5.23801e-14	-6.98325	1.48276	0	1.15254	2.06988	1.8429	0.777221	2.59399	4.00401	3.69486	0.989246	0	0.412818	0	0	0	0	0	0	0	0	0	0	0	0
20464	GGACGATGACCGGTCCGGACTGCTGACCAACA	CCGG	4	scaffold11141	871834	4.93097e-11	-6.11996	3.7069	0	3.32957	1.33933	3.55417	0.172716	1.67847	1.96688	2.03594	0.837054	0	0.330254	0	0	0	0	0.147934	0	0	0	0	0	0	0
20465	TCTGAAACAAAGAACCGGTCGTCATACGTACA	CCGG	4	scaffold11141	875437	4.71182e-09	-5.86777	1.3592	0.138014	2.43315	2.06988	1.448	0	0.305176	0.702458	0.904864	0.456575	0	0	0	0	0	0	0	0	0	0	0	0	0	0
20466	TTCATCATTCTTTCCCGGTCTGTATTTCGTCC	CCGG	4	scaffold11141	877354	1.38418e-07	-4.77206	0.37069	0	0.384181	0.730545	0.263272	0	0.457763	0.280983	0.829459	0.532671	0	0.165127	0	0	0	0	0	0	0	0	0	0	0	0
20469	AGAGTCCCTTCCACCCGGCCATGCAGGCATTG	CCGG	4	scaffold11141	880437	5.24936e-13	-5.76154	2.10058	0	2.56121	3.40921	2.36945	2.84981	3.8147	7.02458	8.67161	2.43507	0	2.14665	0.128144	0	0	0	0.295868	0.0674745	0	0	0	0	0.0878448	0
20470	GCCTCCTTGCCATCCCGGGTTACATACACACG	CCGG	4	scaffold11141	881317	4.19438e-14	-6.29149	1.23563	0.138014	0.512242	2.55691	0.65818	0.604505	1.67847	1.12393	1.73432	1.06534	0	0.495381	0	0	0	0	0	0	0	0	0	0	0	0
20471	CAGTGGGACATATACCGGTAGTAGGGACACAG	CCGG	4	scaffold11141	883767	3.42044e-13	-6.65604	1.60632	0	2.68927	1.94812	1.448	0.172716	0.915527	2.31811	3.09162	0.989246	0	0.577945	0	0	0	0	0	0	0	0	0	0	0	0
20834	AACTGTGAAAGATGCCGGGACGGGTACTACCG	CCGG	4	scaffold10885	159905	5.58169e-12	8.60949	0	0	0	0	0	0	0	0	0	0	0	0	7.94493	8.37738	16.0994	8.71619	8.28429	0.0674745	4.08458	0	0	0	4.1287	0.257475
21248	AGGTGGTGTGGCGTCCGGCGTCCGGCCGTCCG	CCGG	4	scaffold11163	769769	4.47335e-07	1.88984	4.20116	7.03869	6.78721	1.21757	7.63488	12.2628	7.85827	8.49975	8.5208	4.03308	3.06265	13.045	26.5258	31.753	20.1948	44.1862	49.4099	14.3046	42.1839	27.3113	21.5563	25.4592	10.5414	12.1013
21435	AATCGTAGAATGCACCGGAGATAAACATTTTG	CCGG	4	scaffold1579	684618	1.14011e-20	-6.71793	2.10058	1.10411	3.07345	1.94812	1.448	1.46808	2.36511	0.0702458	2.56378	2.73945	3.14543	2.80716	0	0	0	0	0	0	0	0	0	0	0.0878448	0
22708	AGGGCCTACTCTGGCCGGTCTGCGCTTGTGCG	CCGG	5	scaffold3135	509837	1.39722e-07	-4.70817	0.247127	0.138014	0.12806	5.84436	0.263272	0.172716	0.305176	0.210737	0.452432	17.5781	20.0314	16.0999	0.128144	0.135119	0.141222	0.121058	0.147934	0.134949	0.633814	0.362218	0.0769869	0.0719188	0.263534	0.0858251
23009	ACCAAAATATTTGTCCGGTTTACACAGGTGTC	CCGG	5	scaffold1029	558991	5.42489e-29	-6.58363	1.97701	3.17431	3.32957	3.40921	4.21235	3.36796	3.35693	2.73959	6.48486	6.92472	3.06265	7.76097	0	0	0	0	0	0.0674745	0.140848	0	0	0	0	0.0858251
24017	GATCACTTTTTATACCGGTGATGGATGTTCTG	CCGG	5	scaffold11119	403290	3.31114e-07	4.50506	0.123563	0	0	0.730545	0.131636	0	0.228882	0.280983	0.301621	0	0.0827744	0	5.51019	0	1.83589	0.121058	1.77521	0.0674745	10.8453	9.20034	0.384934	0.0719188	8.25741	0.429126
26963	CATGTGTCAACGCCCCGGTTGTCACCTCAGGT	CCGG	5	scaffold716183	205565	2.90774e-10	8.52852	0	0	0	0	0	0	0	0	0	0	0	0	9.09823	0.405357	0	5.56867	5.02975	9.17653	0.0704238	13.3296	7.08279	0	0	0
27103	AGTACAGAGCCAAGCCGGTTTGACATTGAGGA	CCGG	5	scaffold4977	383970	4.30287e-09	-6.73159	4.81897	0	0	0.121757	3.94908	3.02252	0	0	5.05216	6.01157	6.95305	3.13741	0	0	0	0	0	0.0674745	0	0	0.0769869	0	0	0
27670	ACTCCTTGCGGGTGCCGGTCATTTTTTGGCAT	CCGG	6	scaffold716341	921863	4.74315e-07	-7.65443	0	0	21.258	0.608787	0	0	71.4111	47.6267	0.0754053	0.0760959	72.7587	0.165127	0	0	0	0	0	0.404847	0.0704238	0.144887	0.153974	0	0	0
28846	AAATCAAATATAGGCCGGGGGCCATTTTATTT	CCGG	6	scaffold10107	78658	2.39978e-11	9.90009	0	0	0	0	0	0	0	0	0	0	0	0.0825635	0	8.91786	0	9.44253	0	0.202423	79.4381	24.8482	0.153974	0.143838	39.3545	36.9906
33058	TAGTCAAAATCTACCCGGCCGTTCAGGACTAG	CCGG	7	scaffold7629	144491	3.84539e-12	-3.30639	5.43679	0.552054	6.40302	2.55691	3.81744	1.98623	7.09533	9.3427	6.78648	4.48966	2.56601	2.39434	0.256288	0.405357	0.564889	0.121058	0.295868	0.337372	0.140848	0.217331	1.23179	1.1507	0.0878448	0.0858251
34555	GTGGCGGAGGAAAGCCGGAGTTCCCGGGGATA	CCGG	7	scaffold8071	694605	1.5819e-09	6.91675	0.123563	0	0	0	0	0	0	0	0	0	0	0	3.2036	3.10774	10.0268	6.29502	0	0	0.0704238	0	1.92467	0.0719188	2.98672	1.80233
38948	CACATTATAGTGTACCGGCCCGCTTTATGGAA	CCGG	8	scaffold11033	400639	1.06147e-09	3.9883	0	0	0	1.21757	0	0	0	0.84295	0	0	0	0	2.05031	1.35119	2.68323	1.33164	3.69834	2.02423	0.704238	2.8253	2.77153	2.51716	1.58121	3.77631
38975	ACCACAAATCTGAACCGGCTGATGTTCAAACA	CCGG	8	scaffold11033	642896	1.13866e-17	-7.43945	2.47127	2.0702	1.40867	0.97406	0	8.8085	7.01904	4.49573	4.2227	5.70719	8.60854	7.67841	0	0	0	0	0.147934	0.0674745	0	0	0	0	0	0
39218	GAGACGTTTGTGTCCCGGCGTTTAGAGGTTCA	CCGG	8	scaffold2671	738110	3.00396e-12	6.64958	0	0	0	0	0	0	0	0	0	0	0	0	1.92216	2.02679	2.25956	0	0	0.809694	1.40848	2.17331	1.07782	1.36646	0.878448	0
39331	AACATAGCCTGTCTCCGGCACACACATGTTTG	CCGG	8	scaffold2671	1291734	3.59466e-07	-5.3939	1.3592	0.414041	0	0	0	0	0.38147	0.632212	0.98027	1.7502	0.165549	0.247691	0	0	0	0	0	0	0	0	0	0	0	0
39432	TGTAAGAAAGGATACCGGTACCTAATTGTGAG	CCGG	8	scaffold716271	228402	1.44049e-08	6.65042	0	0	0	0	0	0	0	0	0	0	0.0827744	0	0	0	8.1909	0	4.88181	1.34949	1.90144	2.39064	0	2.87675	2.19612	0
39439	ACTGTAGTATATTACCGGTATCTGGCAATGTG	CCGG	8	scaffold716271	419636	6.66672e-09	6.40637	0	0	0	0	0	0	0	0	0	0	0	0	0.256288	0	0	0	0	1.82181	0.211271	0.869324	1.84768	1.86989	2.19612	1.20155
39442	GCCGTTCGAACTGACCGGAGGTTAACCGTACC	CCGG	8	scaffold716271	430284	2.69477e-24	10.343	0	0	0	0	0	0	0	0.0702458	0	0	0	0	11.7893	10.8095	0.141222	0.121058	10.9471	22.6039	32.8879	16.9518	20.9404	27.9045	33.4689	61.7941
39445	GTGTTGTGTGTAGACCGGTATGTATGGACACA	CCGG	8	scaffold716271	450883	3.86495e-10	6.7093	0	0	0	0	0	0	0	0	0	0	0	0	2.05031	0	0	0	0	0.742219	1.12678	1.08665	3.38742	2.37332	2.45965	0.600776
39655	CCGGACACGTATGACCGGACATATTTCCTGTG	CCGG	8	scaffold10647	228818	3.28244e-08	-5.88079	0	0	2.81733	0.121757	0	0	1.90735	1.82639	0.98027	2.35897	2.31768	0.990762	0	0	0	0	0	0	0	0.0724436	0	0	0	0
39728	AGATGTTTTGGATACCGGTGACTGTAGGATAT	CCGG	8	scaffold3537	586556	1.25189e-58	-6.78449	175.46	71.215	56.4747	133.081	72.7947	59.846	195.007	134.17	226.216	204.165	185.415	161.659	2.05031	1.75655	0.706112	1.69481	1.77521	0.809694	0.91551	2.02842	0.692882	1.22262	0.790603	0.514951
39840	AACAAAAGTTTACGCCGGCTGGCCAGACAACG	CCGG	8	scaffold371	519123	6.2023e-08	6.9272	0	0	0	0	0	0	0.0762939	0	0	0	0	0	2.43474	2.02679	2.25956	0	0	0.134949	6.97196	4.85372	0	0	0	6.00776
39926	ATATCAAGTGAGCCCCGGGTGCTAATTTTGTT	CCGG	8	scaffold4839	91773	2.24126e-10	6.47139	0	0	0	0	0	0.172716	0	0	0	0	0	0	6.02277	0.135119	6.49623	6.6582	3.25454	0.877168	1.61975	0.0724436	3.69537	0	0	1.7165
39967	GGAACACATGAGAGCCGGTCATCTTTAGCCCA	CCGG	8	scaffold4839	586950	5.52791e-47	8.90978	0.123563	0	0	0	0	0	0	0	0	0	0	0	18.0683	5.94524	13.8398	8.47407	15.8289	3.30625	4.92967	11.6634	6.77484	6.18501	12.6496	4.46291
40021	TATCCCTGCGTGTACCGGTAGTTTGAAGAAGT	CCGG	8	scaffold4839	759304	1.13142e-15	8.33882	0	0	0	0	0	0	0	0	0	0	0	0	6.4072	5.13452	0.141222	0	6.21322	3.37372	0	1.81109	7.08279	2.51716	8.16956	2.57475
40045	AAATCTCCATGACCCCGGCATCCTACCTTGCC	CCGG	8	scaffold4839	986251	7.09958e-09	6.0314	0	0	0	0	0	0	0	0	0	0	0	0	1.79402	0	0	0	0.591735	1.28201	0.492967	1.30399	0.846856	0	1.31767	0.600776
40046	GTCAAATAGAATCCCCGGAGCTTCAATCCTTC	CCGG	8	scaffold4839	989341	2.31728e-07	5.43608	0	0	0	0	0	0	0	0	0	0	0	0	1.02515	0	0	0	0.739669	1.28201	0.492967	0.651993	0.153974	0	0.351379	0.514951
40078	ACCAAACTATTTGTCCGGTTTACACAAGTGTC	CCGG	8	scaffold4839	1120674	9.0701e-25	6.80676	0	0	0	0.121757	0	0	0	0	0	0	0	0	1.53773	1.21607	1.271	1.08952	1.03554	2.83393	3.16907	1.81109	3.23345	1.86989	1.66905	2.48893
40079	GTTTACACAAGTGTCCGGTTTACACAAGGTCG	CCGG	8	scaffold4839	1120691	1.6389e-15	6.01045	0	0	0	0	0	0.0863579	0	0	0	0	0	0	1.66587	1.75655	0.564889	0.484233	1.47934	0	1.05636	0.941767	2.00166	1.00686	2.72319	0.944076
40098	CTCACAGGAACAGGCCGGGGAAACTGACTGTG	CCGG	8	scaffold4839	1171438	3.72223e-18	8.76019	0.123563	0	0	0	0	0	0	0	0	0	0	0	8.7138	8.5125	8.89701	3.63174	2.81074	17.6108	0	14.9234	5.00415	0	16.5148	6.17941
40160	AACGAGCACTGCCCCCGGTGGTTCCACATATC	CCGG	8	scaffold4839	1368278	2.2759e-10	9.80873	0	0	0	0	0	0	0	0	0	0	0	0	0	0.135119	20.336	20.4588	0	0.0674745	42.2543	0	0.0769869	28.7675	0.0878448	9.35494
40166	GCCGACCTGGGTGACCGGTATTTTGAGTGGGT	CCGG	8	scaffold4839	1456340	3.35515e-12	5.4298	0	0	0	0	0	0	0	0	0	0	0	0	0.897008	0.405357	0.423667	0.726349	0.295868	0	0.492967	0.362218	0.461921	0.503431	1.05414	0.257475
40728	TATCAAACTTAGTTCCGGTGTCACTGTGTAGG	CCGG	8	scaffold10371	3047	3.76516e-09	-7.41451	10.3793	0	0	0	0	0	14.6484	15.5946	30.7654	16.3606	13.7406	13.623	0	0	0	0	0	0.0674745	0	0.217331	0	0	0.0878448	0.0858251
40741	AATTTCAGTAATCTCCGGCCATCCATTCTCCC	CCGG	8	scaffold10371	64267	8.53537e-15	10.1689	0	0	0	0	0	0	0	0	0	0	0	0	0	0	0	12.3479	13.314	12.6852	25.7047	14.4887	15.7823	0.0719188	27.3197	21.4563
40746	TATTAGAATAGACCCCGGGGTGTGCCCCACCC	CCGG	8	scaffold10371	67594	1.37624e-11	7.78426	0	0	0	0	0	0	0.0762939	0	0	0	0	0	0	0	0	9.80571	6.65702	2.09171	6.33814	4.92617	4.23428	0	10.5414	3.34718
40763	GTGTACTTTCGTCTCCGGACGAGGGGCTCACG	CCGG	8	scaffold10371	243267	6.93466e-11	5.92939	0	0	0	0.243515	0	0	0	0	0	0	0	0	0	0.945833	0.141222	0.968465	0	3.03635	3.66204	0.869324	1.38576	1.72605	1.22983	2.31728
40769	GCCTTTCCAAATAGCCGGGCTCGATAAGGGAT	CCGG	8	scaffold10371	243570	7.24424e-09	5.84335	0.247127	0	0	3.40921	0	0	1.14441	0	0	0.0760959	0.331098	0.165127	0.128144	15.1333	0.141222	11.6216	0	30.9033	42.1839	20.2118	16.8601	19.3461	24.333	39.8229
41092	AATATTGTCAATACCCGGTGATTTATTCAATT	CCGG	8	scaffold5519	1251937	2.43833e-10	-8.19313	17.1753	0.690068	0	0	0	31.0888	35.8581	32.5941	28.4278	0	31.7026	32.4475	0	0	0	0	0	0.202423	0.0704238	0	0.0769869	0	0.17569	0
41287	ATATCTTTTACGGGCCGGACAAGAATTTACTC	CCGG	8	scaffold716359	662723	6.09583e-14	-3.97216	1.85345	2.34623	3.32957	3.89624	3.02763	4.05882	2.74658	4.1445	9.27486	6.84863	4.05595	6.19226	0.128144	0	0.141222	1.57376	0.147934	0.134949	0	0.651993	0.230961	0.0719188	0.0878448	0.0858251
41324	CCGGCAATCGAACCCCGGCGCCTTGGTGAAAG	CCGG	8	scaffold716359	780009	8.92645e-14	7.42597	0	0	0	0	0	0	0	0	0	0	0	0	2.30659	2.97262	1.97711	2.9054	0	1.28201	3.16907	2.75286	0	2.80483	3.51379	0
41333	GGAGTGATAGACTTCCGGGAGTACGTTATAGG	CCGG	8	scaffold716359	843016	1.56175e-58	9.79701	0	0	0	0	0	0	0	0	0	0	0	0.0825635	11.7893	11.8905	11.2978	11.7426	11.6868	24.4932	24.0145	13.9092	18.2459	17.8359	22.7518	11.8439
41352	TTTGCCTTGTTCGTCCGGCCCACCATAATGAG	CCGG	8	scaffold716359	1182911	2.18026e-09	4.85298	0	0	0	0	0	0	0	0	0	0	0	0	0.256288	0.135119	0.847334	0.484233	0.591735	0.202423	0.563391	0.362218	0.0769869	0.287675	0.0878448	0.0858251
41361	CTTTGGTCAGAAGCCCGGCGTCCTACCACTGG	CCGG	8	scaffold716359	1297509	1.82256e-09	5.77522	0	0	0	0	0	0	0	0	0	0	0	0	2.56288	0.540476	0.564889	1.93693	0.295868	0	0.281695	0.217331	0.461921	0.359594	0.790603	0
41414	GGGACACACTGGTACCGGAGCTTGTATACACT	CCGG	8	scaffold716359	1913373	3.00882e-20	10.2636	0	0	0	0	0	0	0	0	0.0754053	0	0	0	14.3521	25.4024	18.6414	16.1007	21.3025	0.269898	67.6069	57.6651	0.0769869	0.0719188	28.1982	17.165
41415	AGAACACACTGGTACCGGAGCTTGTATACACT	CCGG	8	scaffold716359	1913688	7.36217e-16	9.07619	0	0	0	0	0	0	0	0	0	0	0	0	7.04792	9.59345	7.48479	8.71619	7.98842	0	10.0706	7.60658	0	0	10.8928	5.06368
41416	AGGACACACTGGTACCGGAGTTTGTATACACT	CCGG	8	scaffold716359	1913728	3.62911e-17	10.374	0	0	0	0	0	0	0	0	0	0	0	0	16.4024	14.4577	15.8169	16.585	16.1248	0	23.0286	29.0499	0	0	23.191	22.8295
41439	CCCGCCAGGGCTGACCGGGGGTCAATGATTCT	CCGG	8	scaffold716359	2074580	2.98844e-14	2.62122	3.45978	3.17431	3.96988	4.50503	3.68581	7.42678	5.64575	4.84696	4.75054	3.80479	5.71144	3.13741	22.8096	19.5923	13.2749	14.2849	17.1603	41.9016	32.8879	23.9788	24.0969	23.5894	30.3943	38.3638
41939	ATGAGTTAACTGAACCGGTGAGATACTGTACA	CCGG	8	scaffold11145	2306627	1.22995e-08	6.74685	0	0	0	0	0	0	0	0	0	0	0	0	0	0.540476	5.36645	4.23703	4.58595	0	0.281695	0.651993	0.230961	0	0.0878448	0.257475
42225	ACATCAACAACATGCCGGACCACAAATAAAAC	CCGG	8	scaffold11145	3903660	3.8033e-07	7.49659	0.123563	0	0	0	0	0	0	0	0	0.152192	0.165549	0.165127	0	0	0	0	0	0.134949	34.2964	34.4832	0.0769869	0.143838	32.5904	25.5759
42439	ACCAGGGTTCAAACCCGGGAACCTTCAAACTC	CCGG	8	scaffold9395	77614	1.83639e-18	7.91002	0	0	0	0	0	0	0	0	0	0.0760959	0	0	1.40958	1.75655	0.988557	3.7528	0	8.90663	0.492967	7.38925	9.77733	6.11309	6.50051	3.00388
42449	CGGTAAGTTATGAACCGGACATTGGGAGACAT	CCGG	8	scaffold9687	139266	2.38374e-07	2.16387	1.60632	1.93219	1.2806	3.65272	1.31636	2.84981	2.21252	1.6859	2.63919	3.34822	2.23491	1.98152	9.22637	1.62143	8.61456	2.05799	6.06529	11.8755	4.08458	12.6052	12.6258	2.94867	25.2114	11.4147
42469	ATCTGTTTAGAGATCCGGCACATCTTTCTTTC	CCGG	8	scaffold9687	182238	6.7625e-24	-7.57624	5.68392	9.79897	10.629	7.42721	11.1891	0	3.66211	5.40893	8.14378	6.69644	2.31768	1.23845	0	0	0	0	0	0.0674745	0	0	0	0	0.0878448	0
42482	CATCTGGCGTCTGTCCGGCGTCCGTCAACTTT	CCGG	8	scaffold9687	259723	1.26395e-09	3.97645	0.37069	0	0.12806	0.121757	0.131636	0.259074	0.228882	0.0702458	0	0.304383	0	0.0825635	2.05031	0.270238	2.96567	1.33164	3.99421	2.96888	0.140848	2.46308	0.0769869	1.58221	1.93258	5.57863
42483	GCCTGCTTGGAAGGCCGGAGTGCTAACCACTC	CCGG	8	scaffold9687	263995	1.25061e-08	-3.75789	33.3621	1.51815	14.727	7.42721	11.8472	27.2027	20.2942	20.7928	16.6646	39.6459	38.904	24.4388	0.384432	0.405357	0.141222	15.0112	0.443801	0.202423	0.422543	1.01421	0.384934	0.431513	1.05414	0.772426
42565	GTGATGCAAGGACTCCGGATTATGGTGCTCAT	CCGG	8	scaffold7283	1347248	6.88778e-12	-7.0696	2.10058	2.34623	3.96988	7.79248	2.23781	0	0.762939	0	1.4327	2.05459	0	0.495381	0	0	0	0	0	0	0	0	0	0	0	0
42831	AAGTTAGCATAACCCCGGGAGTATCGAGGATG	CCGG	8	scaffold9157	168894	3.00387e-18	8.84008	0	0	0	0	0	0	0	0	0	0.0760959	0	0	8.58565	0.540476	0	7.5056	0	13.4274	8.38043	8.69324	22.4802	14.5995	7.99387	4.89203
42877	GCCACAAAAATTACCCGGTATACAGTAACTTT	CCGG	8	scaffold9157	330245	4.42825e-21	7.84009	0	0	0	0	0	0	0	0	0	0	0	0	1.28144	0.945833	5.08401	1.4527	2.07107	3.7111	2.74653	4.85372	3.00249	2.37332	3.42595	0
42880	GTTATGCAAATTGGCCGGTAATTTAATTAACC	CCGG	8	scaffold9157	333674	8.68083e-19	7.70731	0	0	0	0	0	0	0	0	0	0	0	0	1.02515	1.35119	2.11834	0.968465	1.18347	2.15918	2.88738	1.37643	0	4.6028	5.095	3.69048
42968	CAGACAGTTCTCTCCCGGGATGATAATAGTGT	CCGG	8	scaffold9157	1154638	8.43219e-41	7.98031	0	0	0.12806	0	0	0	0	0	0.0754053	0	0	0.0825635	4.99762	3.91845	8.75579	6.05291	4.88181	9.17653	5.00009	12.3154	11.779	5.68158	12.7375	11.1573
43010	AATCTCACATGACACCGGAAGCAATTCATTTA	CCGG	8	scaffold9157	1246960	1.82398e-08	6.99556	0	0	0	0	0	0	0	0	0	0	0.0827744	0	6.79164	0.135119	8.75579	0.121058	5.17768	0	0	2.60797	0	0	3.16241	3.17553
46283	TGTTTGATTGGTCTCCGGTAAAAAAATACCTG	CCGG	9	scaffold8449	220409	4.15578e-16	7.48734	0	0	0	0	0	0	0	0	0.0754053	0	0	0	1.1533	1.75655	1.69467	0	3.84628	5.73533	5.14094	5.28839	4.38825	3.30826	5.53422	0
47268	GTGATAGTAGACGACCGGATGCCTATTTAACC	CCGG	9	scaffold11155	623255	4.83315e-07	2.81049	0.494254	0.138014	0.384181	0	0.789815	0.172716	0.228882	0.280983	0.0754053	0.380479	0.165549	0.330254	2.05031	2.29702	3.53056	0.242116	0.443801	2.9014	0.0704238	1.59376	0.769869	1.36646	4.56793	2.31728
47466	AGGCTTGGATAATACCGGAGACTGCGATCATA	CCGG	10	scaffold3853	150754	4.69435e-07	-5.49509	1.60632	0	0	1.33933	0	2.41802	1.83105	1.54541	1.05567	0.760959	0	0	0	0	0	0	0	0.0674745	0	0	0	0	0	0
47581	TGTACTTCAGGACACCGGCTACCTTTTTCAGG	CCGG	10	scaffold3853	829665	7.13512e-10	-7.04856	6.4253	0.414041	0	2.55691	0	1.03629	1.90735	3.3718	1.65892	2.81555	0	0	0	0	0	0	0	0	0	0	0	0	0	0
48702	GTCTCTCTTACTCACCGGTACTTAGTATAACA	CCGG	10	scaffold10867	1048287	1.18283e-14	-8.17289	15.4454	9.1089	0	10.3494	11.7156	2.93617	5.34057	8.99147	8.89783	0	5.13201	0	0	0	0	0	0	0	0	0	0	0	0	0.0858251
49459	AATCCCCGGCCAGACCGGGATTCGAACCCTTC	CCGG	10	scaffold245	1585311	3.30718e-07	-5.3488	0.37069	0	0	0.48703	0.263272	0.259074	0.915527	1.26442	1.28189	0	0.827744	0	0	0	0	0	0	0	0	0	0	0	0	0
49763	AGCCAGTACAGTATCCGGCCTGGTCACATGTT	CCGG	10	scaffold3111	320404	2.57506e-09	-6.32105	1.72989	0	0	1.82636	2.89599	1.55444	0.762939	1.40492	1.20649	0	0.579421	0	0	0	0	0	0	0	0	0	0	0	0	0
50574	AATGCACGACCAGACCGGGATTCGAACCCGGC	CCGG	10	scaffold7443	407380	1.34361e-08	-6.30504	0	0.138014	1.53673	1.58285	0	3.62703	1.83105	3.09082	2.18676	0	3.97317	0	0	0	0	0	0	0	0	0	0	0	0.0878448	0
51048	GGTTGGGATGACCCCCGGGCTAAGGGGTGGCG	CCGG	10	scaffold9301	74476	6.84828e-08	7.89591	0.123563	0	0	0	0	0	0	0	0	0	0	0	9.73895	0.405357	0.141222	0	17.7521	0	0	14.4163	0	15.3906	0	1.11573
53386	CATACACAGTCTATCCGGTCTACACAAGATAT	CCGG	11	scaffold11133	1681591	1.55387e-07	-7.09506	23.6006	1.24212	0	47.4854	0.65818	16.6671	22.583	25.0075	0	0.228288	24.8323	0	0	0	0	1.08952	0	0	0	0	0	0	0	0
53505	TGTAAGACAGCATACCGGGTATATCCTTAATG	CCGG	11	scaffold11133	2427610	1.30758e-08	-4.06765	4.57185	0.414041	4.73824	5.84436	0	1.81351	1.67847	2.24787	1.65892	1.97849	2.15214	1.73383	0	0.135119	0	1.21058	0	0	0	0.0724436	0.0769869	0	0	0.0858251
54615	TGCGGAAAGGCATACCGGCCTCACAAGAAGGT	CCGG	11	scaffold6169	1296007	2.65935e-07	-6.0951	0.617817	0	10.7571	0.365272	0	0	3.05176	4.77672	0.150811	4.71794	0	1.32102	0	0	0	0	0.147934	0.0674745	0	0	0	0	0	0
60011	ATACTGATGATACACCGGCGTAATTTGTCTGT	CCGG	12	scaffold10275	1237405	1.43488e-08	-6.28842	6.79599	0.138014	5.12242	2.80042	6.84507	6.13141	0	6.39237	0.226216	0	0	0.0825635	0	0	0	0	0	0	0	0.0724436	0.0769869	0	0.0878448	0
61618	GCCTGCGTGGAAGGCCGGAGTATTAACCACTC	CCGG	13	scaffold10531	587032	1.49128e-08	5.8414	0.247127	0.138014	0	0.121757	0.131636	0.259074	0.0762939	0	0.226216	0.304383	0.331098	0.495381	33.5737	37.1577	26.1261	26.1486	0.295868	0.269898	0	0.289775	0.153974	37.9012	0.0878448	0.0858251
61763	TGGGAAATTTTCCCCCGGCCATTTTTTTGTTT	CCGG	13	scaffold716339	252298	1.17678e-07	2.90403	0.247127	0.138014	0.256121	0.243515	0.526544	0	0.457763	1.26442	0.678648	0.304383	0.331098	0.412818	1.1533	2.1619	1.83589	3.7528	2.51487	0.269898	6.97196	9.20034	0.615895	0.57535	5.53422	1.11573
62467	TCAGTTACCCGGACCCGGTCCTATTAGGTCTG	CCGG	13	scaffold9023	1405531	3.5097e-21	-6.1232	1.23563	2.0702	2.30509	1.94812	1.31636	0.777221	0.610351	1.33467	1.28189	3.27212	0.74497	0.825635	0	0	0	0.121058	0	0	0	0	0	0	0	0
63961	CTGCCACTCCGGCCCCGGTCCCAAATACGGCA	CCGG	13	scaffold10985	1062608	5.06024e-08	-6.34857	2.47127	0.138014	2.04897	0.121757	0	1.03629	1.75476	1.54541	0	2.58726	0	0	0	0	0	0	0	0	0	0	0	0	0	0
64145	GTTAGTTTTTTCCCCCGGGGGAAGAAATCAGC	CCGG	13	scaffold4105	295523	5.3465e-10	-7.31586	0	4.00239	2.94539	2.67866	7.50325	0	4.50134	0	5.35378	7.76178	0	5.69688	0	0	0	0	0.147934	0	0	0	0	0	0	0
64292	AACCATACTGAATCCCGGTAATCTAAGCTATT	CCGG	13	scaffold10317	216185	2.48381e-07	-5.58692	0.494254	0	0.640302	5.47909	0	0.259074	0.0762939	0.913196	0.527837	0.152192	0.248323	0	0	0	0	0	0	0	0	0	0	0	0	0
64293	AGTGAAATAGGGTGCCGGTTTCCTGAAGTACA	CCGG	13	scaffold10317	220432	1.57196e-09	-6.21025	2.10058	0.138014	0.384181	1.21757	0	0.431789	1.297	2.17762	0	2.13068	0.910519	0	0	0	0	0	0	0	0	0	0	0	0	0
64479	GAGTGTAAGAGTATCCGGAATGTGAGTGAAAG	CCGG	13	scaffold11087	205756	4.56345e-09	5.27237	0	0	0	0	0	0	0.38147	0	0	0	0	0	4.10061	0	2.40078	3.7528	2.21901	0	2.60568	0.0724436	0.769869	3.88361	1.40552	1.3732
67117	CCTGTCTGACCCCCCCGGCCTGATGGGTTGGG	CCGG	14	scaffold6411	251933	5.89116e-14	-8.2854	2.22414	4.55445	4.226	0	0	7.34042	0	2.95032	4.2981	3.27212	3.2282	8.00866	0	0	0	0	0	0	0	0	0	0	0	0
69803	GACTGCCCAGTTGCCCGGTGATAAATCTGATT	CCGG	15	scaffold8195	813972	1.19755e-09	9.01708	0	0	0.12806	0	0	0	0	0	0	0	0	0.0825635	0	0	0	0	13.0182	0.134949	57.9588	0	20.7865	24.3085	25.5628	18.0233
70222	TGACCTTTTCCGGGCCGGCCCATAATGGACTG	CCGG	15	scaffold11183	460399	1.34074e-10	7.46414	0.123563	0	0	0	0	0.0863579	0.228882	0	0.0754053	0.0760959	0	0.0825635	17.9402	11.0798	8.33212	0	7.84049	25.033	0.140848	0.144887	10.4702	0	0.0878448	44.4574
71484	CTCAATATTTTATCCCGGTGGTTTGAATAACC	CCGG	15	scaffold2087	482074	9.52851e-15	-6.72382	0.988507	0.690068	1.53673	0.121757	0	1.6408	1.44958	1.40492	0.678648	1.36973	2.06936	1.8164	0	0	0	0	0	0	0	0	0	0	0	0
71510	ATCGGCAAATGAAACCGGTTACATTTGGTAGT	CCGG	15	scaffold2087	865576	6.79713e-08	-7.1193	0	0.138014	0	0.121757	0	6.73591	4.88281	5.68991	0	0.0760959	4.13872	5.28407	0	0	0	0	0	0	0	0	0.0769869	0	0	0
71687	AGTTTTCCCCCGGCCCGGGGCACTTACGTAAC	CCGG	15	scaffold1379	613716	2.53569e-07	-4.84228	1.23563	0	0.768363	0.243515	0	2.59074	1.98364	1.05369	1.3573	0.0760959	1.65549	0	0	0	0	0	0	0	0	0.0724436	0	0.0719188	0.0878448	0
71945	GGACCGTGCTTCCACCGGTATCATTTATAGTG	CCGG	15	scaffold11009	779691	4.85702e-08	5.76054	0	0	0	0.243515	0.131636	0	0.0762939	0	0	0	0	0	3.45989	2.43214	6.49623	2.78434	1.3314	2.6315	0	0.0724436	0	8.12682	0	0.0858251
72319	CCCACAACTTCATCCCGGAGGTATAGTTACAG	CCGG	15	scaffold1775	71195	3.11222e-18	-3.01412	242.431	26.9127	120.761	100.206	135.98	165.203	279.312	311.259	298.002	159.04	171.426	170.163	18.9653	21.619	19.4887	16.706	18.1959	17.7458	21.1271	26.2246	22.6341	23.1578	25.9142	23.8594
72834	GCTAAGGAAGGGAGCCGGATATCGCTCAAATC	CCGG	16	scaffold1471	910118	1.51155e-08	9.047	0	0	0	0	0	0.0863579	0	0	0	0	0	0	0	24.4565	20.6185	18.643	0	0	0	0	0.153974	0.0719188	28.7252	25.4042
72835	GAGTGGTTAACACTCCGGCCGTCCAAGCAGGC	CCGG	16	scaffold1471	911769	1.63402e-07	5.39572	0	0	0.12806	0	0	0.172716	0.305176	0.0702458	0.150811	0.152192	0.165549	0.165127	0	12.5661	6.9199	9.07936	0	0.269898	0.211271	0.0724436	0.153974	0.0719188	16.0756	14.8477
73693	GGCTAGAGATATCTCCGGTTATTACTGAACCG	CCGG	16	scaffold10979	1156544	4.28694e-09	6.22536	0.123563	0	0	0	0	0	0	0.0702458	0.150811	0	0	0	5.25391	7.56667	7.62601	5.81079	0	0.0674745	0.0704238	0.0724436	0.153974	0.143838	9.57508	0.343301
74739	GATATAGAAAATGGCCGGCAGGTCACCATCTT	CCGG	16	scaffold10923	34368	3.16807e-09	9.46078	0	0	0	0	0.131636	0	0	0	0	0	0	0	0	0	0	0.121058	55.6231	0.134949	19.6482	0	23.0191	22.8702	46.5577	0
75072	GACAACACACGTTACCGGATGTAAACAAACCG	CCGG	16	scaffold1375	508588	3.05575e-07	-6.98434	8.89657	0	0.256121	15.7067	0	0	9.68933	9.69392	0	0	13.3267	0	0	0	0	0	0	0.0674745	0	0.0724436	0	0	0.0878448	0
75658	GCATACATGTACAGCCGGTGCCATTTAGACGC	CCGG	16	scaffold5467	111447	8.5193e-08	-7.34232	14.4569	0.552054	0	5.47909	0	26.3391	21.8201	16.9292	0	0	18.7898	0	0	0	0	0	0.295868	0	0	0.144887	0	0.143838	0	0
77409	CATCCTCGATACTCCCGGGCTTATGCTAACTT	CCGG	17	scaffold2681	1262448	2.46906e-14	9.48062	0	0	0	0	0	0	0	0	0	0	0	0	8.84194	0.135119	0	9.68465	16.5686	12.0105	0	14.7061	12.9338	13.7365	0	6.95184
77410	CGCTCTCTGTACCCCTGGAATAAGGTTGCAC	CCWGG	17	scaffold2681	1262480	9.9273e-10	6.48636	0	0	0	0	0	0	0	0	0	0	0	0	1.02515	0	0	1.93693	1.62727	1.95676	0	1.52132	1.7707	1.22262	0	0.686601
77411	TCCCGATACATGGCCCGGGGAACCCCGTGAGT	CCGG	17	scaffold2681	1263629	2.70849e-07	5.49585	0	0	0	0	0	0	0	0	0	0	0	0	1.53773	0	0	1.08952	2.07107	0.0674745	0	0.144887	0.307947	0.143838	0.263534	0.686601
77412	ACATAAAATGTGTTCCGGTTAAATACAGTGTC	CCGG	17	scaffold2681	1263836	7.84969e-14	8.33129	0	0	0	0	0	0	0	0	0	0	0	0	1.66587	0	0	1.81587	2.81074	5.39796	0	6.37504	6.00498	4.17129	2.19612	8.83999
77429	GATGCTACAAACATCCGGTATAGATATGAGAG	CCGG	17	scaffold11049	40471	5.08603e-08	5.05077	0	0	0	0.365272	0.394908	0	0	0	0	0.152192	0	0	0.384432	5.81012	9.17945	0.605291	0	1.07959	0.281695	0.941767	0.230961	10.4282	0.439224	0.17165
77543	CGGTCGCATATTGTCCGGTAGCATCTGTGGTA	CCGG	17	scaffold716037	771	8.96392e-09	-4.1479	1.3592	0	1.92091	4.8703	0.394908	0.431789	0.534057	0.632212	1.3573	0.532671	0.413872	0.412818	0.128144	0	0	0	0	0	0.281695	0	0	0	0	0
77615	AGAGGTATCGCTGCCCGGGACAGCACACACTG	CCGG	17	scaffold6647	1486143	5.26049e-10	-5.03782	3.95403	0	3.71375	3.89624	2.89599	2.76345	3.05176	2.95032	2.8654	7.22911	1.73826	0.577945	0	0	0	0	0	0	0	0	0	0	0	0.686601
77719	CATCCAGTGGTGGCCCGGTGTATTTTTTTTCG	CCGG	17	scaffold716265	20586	1.771e-25	-8.17478	9.51438	0.414041	9.98872	4.38327	4.47562	35.9249	34.4848	23.1811	26.2411	12.4797	15.4788	14.6963	0	0	0	0	0.147934	0.134949	0	0.217331	0	0	0	0
79176	GTGATGCGGTATAACCGGGGGACCCGCTCACT	CCGG	18	scaffold11121	336713	2.98907e-10	6.65235	0	0.138014	0	0	0	0	0	0	0	0	0	0	0	2.29702	3.10689	4.11598	2.36694	2.76645	2.53526	0	0	3.16443	2.89888	0
81496	AGTTTAAACGACTACCGGGTATATATATCTGT	CCGG	18	scaffold10185	493836	1.30998e-07	2.50587	45.4713	38.2298	2.81733	68.4277	92.2768	17.4443	9.00268	79.6588	39.6632	8.67493	82.0295	8.50404	181.452	151.333	126.959	121.784	66.2743	456.937	287.54	207.116	259.292	118.019	93.2033	238.766
81794	ACATTATACCGACACCGGGCGAACCAGTCGCC	CCGG	18	scaffold6443	704116	1.93714e-13	5.37003	0	0	0	0	0	0	0	0	0	0	0.248323	0	1.02515	1.21607	0.706112	0.484233	0.147934	2.96888	2.32399	0.651993	0.769869	1.51029	1.58121	1.63068
81884	CCCAAATTAAAATGCCGGTACAAAACTACATA	CCGG	18	scaffold8373	20956	8.58104e-08	3.23277	0	0	0	0.365272	0	0	0	0.0702458	0	0	0.0827744	0.165127	1.02515	0.675595	0.706112	0.121058	0	0.337372	0.91551	0.941767	0.307947	0.791106	0.614913	0.343301
82255	AGGGTCATTGCTGACCGGTCAATGTTGTTACC	CCGG	18	scaffold2401	92246	2.84664e-16	9.38526	0	0	0	0	0	0	0	0	0	0.0760959	0	0	8.32936	20.2679	8.33212	3.99492	11.5388	10.8634	0	10.8665	0	32.2196	0.17569	31.0687
82277	GTGACCTACGTTTACCGGTCTGTATCACACCC	CCGG	18	scaffold2401	178250	2.28053e-09	-6.44402	1.23563	0	1.53673	3.89624	0	1.20901	1.60217	0.351229	2.48838	1.36973	0	0	0	0	0	0	0	0	0	0	0	0	0	0
82343	GACTGGGTCGATCACCGGCGACCAGGTAGCTC	CCGG	18	scaffold2401	453769	7.24849e-11	-6.26895	4.44828	0.414041	5.12242	4.62678	4.73889	0.259074	4.9591	0.0702458	6.25864	6.69644	0	0	0	0	0	0	0	0	0.0704238	0	0	0	0.0878448	0.0858251
82348	GGGTCATTCCGAGCCCGGCTACATCTAGTATT	CCGG	18	scaffold3049	52747	3.03255e-09	8.0677	0	0	0	0	0	0	0	0	0	0	0	0.0825635	8.45751	0.135119	7.76723	8.1109	9.17189	0.0674745	22.3948	0	0	0	7.37896	0
82751	TTATACCCCTCCCCCCGGGGACCTAGTGAGGG	CCGG	19	scaffold9737	148494	4.24374e-08	-5.13074	1.3592	0	1.66479	0.121757	2.10617	0	0.457763	0	0.678648	1.14144	0.496647	0.577945	0	0	0	0	0	0	0	0.0724436	0	0	0	0
83833	ATCGGAATTCGAACCCGGGAACCTCCGAACTC	CCGG	19	scaffold9639	590463	3.43013e-07	-3.71078	1.85345	0.414041	0.896423	2.80042	0	1.12265	1.297	2.10737	2.48838	0.760959	0.827744	0.743072	0	0	0	0	0	0	0	0	0.0769869	0	0.790603	0
84660	CGTATTTCTAGAGACCGGGATCCTTAACCATT	CCGG	19	scaffold5503	354053	1.44732e-09	6.9054	0	0	0	0	0	0	0	0	0	0	0	0	0	0	2.96567	1.21058	0.147934	0.877168	1.26763	3.69463	0	4.09937	2.28396	0
84961	TGCCCAAGGATGCTCCGGACTAAATTAGGATA	CCGG	19	scaffold6349	142579	9.63097e-09	4.6934	0.123563	0.138014	0.256121	0	0.263272	0.259074	0.0762939	0.140492	0.226216	0	0	0	0.128144	7.97202	0.141222	6.77926	7.98842	0.0674745	0.492967	10.3594	0.384934	3.95553	2.89888	0.0858251
